# Supplementary material for: A climate- and stage-sensitive stand growth and yield model of natural Larix gmelinii forests in northeast China
Source: Front Plant Sci. 2026 Mar 4;17:1761805. doi: 10.3389/fpls.2026.1761805 (PMC12996187; doi:10.3389/fpls.2026.1761805)
Supplement: Supplementary file 1 [file Table1.xlsx]

## Sheet: Readme
This document provides a detailed forest growth and yield model for natural Larix gmelinii in northeast China. The simulated parameters for stand age varied from 20 to 200 years, and site class index ranged from 10 to 20m.The abbreviation used in this table and their descriptions were list as below.
NO.	Abbreviation	Unit	Description	Details
1	jd		developmental stage	see detailed from section 2.3.3
2	SCI	m	site class index	see detailed from section 2.3.1.1
3	Age	year	stand age
4	TH	m	mean tree height
5	SDI	trees per hectare	stand density index	see detailed from section 2.3.1.2
6	BAS	square meters per hectare	stand basal area
7	Dg	cm	mean diameter at breast height
8	NUM	trees per hectare	stand density
9	VOL	cubic meters per hectare	stand volume
10	W_BARK	cubic meters per hectare	volume for bark	see detailed from section 2.3.1.6
11	W_LARGE	cubic meters per hectare	volume for largewood	see detailed from section 2.3.1.6
12	W_MIDD	cubic meters per hectare	volume for middlewood	see detailed from section 2.3.1.6
13	W_SMALL	cubic meters per hectare	volume for samllwood	see detailed from section 2.3.1.6
14	W_VSMALL	cubic meters per hectare	volume for shortwood	see detailed from section 2.3.1.6
15	W_FIRE	cubic meters per hectare	volume for firewood	see detailed from section 2.3.1.6
16	ROOT	ton per hectare	carbon stock for root	see detailed from section 2.3.1.5
17	STEM	ton per hectare	carbon stock for stem	see detailed from section 2.3.1.5
18	BRANCH	ton per hectare	carbon stock for branch	see detailed from section 2.3.1.5
19	LEAF	ton per hectare	carbon stock for leaf	see detailed from section 2.3.1.5
20	TOTAL	ton per hectare	carbon stock	see detailed from section 2.3.1.5
21	C_NON	ton per hectare	carbon stock for non-commnical wood	see detailed from section 2.3.1.6
22	C_COMM	ton per hectare	carbon stock for commnical wood	see detailed from section 2.3.1.6
Simulated scenarios
MAI_NO_Base		The ouputs with the Base_FGYM
MAI50_Climate		The ouputs with the Climate_FGYM, where the MAI was assumed as 50
MAI60_Climate		The ouputs with the Climate_FGYM, where the MAI was assumed as 60
MAI70_Climate		The ouputs with the Climate_FGYM, where the MAI was assumed as 70
MAI50_Climate_Stage		The ouputs with the Stage_FGYM, where the MAI was assumed as 50
MAI60_Climate_Stage		The ouputs with the Stage_FGYM, where the MAI was assumed as 60
MAI70_Climate_Stage		The ouputs with the Stage_FGYM, where the MAI was assumed as 70

## Sheet: MAI_NO_Base
jd	SCI	Age	TH	SDI	BAS	Dg	NUM	VOL	W_BARK	W_LARGE	W_MIDD	W_SMALL	W_VSMALL	W_FIRE	ROOT	STEM	BRANCH	LEAF	TOTAL	C_NON	C_COMM
0	10	20	5.68417	356.536	1.65159	1.64428	7777.84	8.2261	1.70561	0.00632443	0.0787557	5.82264	0.00169958	0.612772	0.719546	1.84196	0.225629	0.117906	2.90504	0.366039	1.47592
0	10	25	6.2727	386.228	2.35917	2.35912	5397.22	12.1525	2.5183	0.0105606	0.124936	8.60015	0.00262985	0.89851	1.11098	2.7975	0.345338	0.167777	4.42159	0.553972	2.24352
0	10	30	6.78798	406.122	3.05544	3.09648	4057.37	16.1649	3.34784	0.0158794	0.178441	11.4367	0.00366295	1.186	1.52861	3.80007	0.471531	0.216578	6.01679	0.749789	3.05028
0	10	35	7.24715	419.451	3.71892	3.83665	3216.79	20.112	4.16279	0.022335	0.23836	14.2245	0.0047706	1.46392	1.9539	4.80714	0.598644	0.262848	7.62253	0.944971	3.86217
0	10	40	7.66146	428.381	4.34253	4.56964	2647.81	23.9239	4.94869	0.030038	0.304387	16.9136	0.00593849	1.72718	2.3765	5.7965	0.723732	0.306142	9.20287	1.1351	4.6614
0	10	45	8.0388	434.364	4.92648	5.29096	2240.66	27.5776	5.70072	0.039151	0.37663	19.4869	0.00716118	1.97419	2.79135	6.75835	0.845472	0.34652	10.7417	1.31825	5.4401
0	10	50	8.38495	438.373	5.47408	5.99889	1936.77	31.0731	6.41893	0.049884	0.45547	21.9437	0.0084383	2.2051	3.19641	7.68975	0.963444	0.384254	12.2339	1.49385	6.19591
0	10	55	8.70433	441.059	5.98958	6.69301	1702.4	34.4211	7.10547	0.062493	0.541451	24.2909	0.00977207	2.42076	3.59119	8.59108	1.07767	0.419668	13.6796	1.66198	6.9291
0	10	60	9.00039	442.858	6.47712	7.37344	1516.88	37.635	7.76311	0.077281	0.635221	26.5371	0.0111658	2.62223	3.97592	9.46406	1.18836	0.453074	15.0814	1.82299	7.64108
0	10	65	9.2759	444.064	6.94031	8.04045	1366.87	40.7279	8.39457	0.0946002	0.737496	28.6908	0.0126233	2.81052	4.3511	10.3108	1.29576	0.484741	16.4424	1.97727	8.33353
0	10	70	9.53313	444.872	7.38214	8.69428	1243.44	43.7116	9.00219	0.114858	0.849037	30.759	0.0141479	2.98649	4.71725	11.1332	1.40013	0.51489	17.7655	2.12522	9.00803
0	10	75	9.77396	445.413	7.80503	9.3351	1140.37	46.5955	9.5879	0.138522	0.970645	32.7476	0.0157428	3.15083	5.07483	11.9331	1.50168	0.543698	19.0533	2.26714	9.66594
0	10	80	10	445.776	8.21087	9.96301	1053.22	49.3873	10.1532	0.166129	1.10315	34.6607	0.0174109	3.30409	5.4242	12.7116	1.60057	0.571306	20.3077	2.40327	10.3083
0	10	85	10.2126	446.018	8.60117	10.578	978.716	52.093	10.6994	0.198296	1.24742	36.5012	0.0191545	3.44669	5.76563	13.4699	1.69692	0.597823	21.5303	2.53379	10.9361
0	10	90	10.4129	446.181	8.97714	11.1802	914.429	54.7174	11.2272	0.235729	1.40434	38.2712	0.0209754	3.57894	6.09931	14.2087	1.79085	0.623338	22.7222	2.65883	11.5499
0	10	95	10.602	446.29	9.33973	11.7694	858.49	57.2642	11.7375	0.279235	1.57485	39.9716	0.0228751	3.7011	6.42538	14.9286	1.88241	0.647921	23.8844	2.77848	12.1502
0	10	100	10.7807	446.363	9.68974	12.3457	809.452	59.7367	12.2308	0.329739	1.75991	41.6029	0.0248548	3.81334	6.74393	15.6302	1.97168	0.671631	25.0174	2.8928	12.7374
0	10	105	10.9498	446.412	10.0278	12.909	766.179	62.1372	12.7074	0.388303	1.96052	43.1652	0.026915	3.91581	7.05503	16.3137	2.05869	0.694514	26.122	3.00185	13.3119
0	10	110	11.1101	446.445	10.3545	13.4594	727.764	64.4681	13.1678	0.456136	2.1777	44.6578	0.0290561	4.00863	7.35874	16.9796	2.14348	0.716613	27.1984	3.10563	13.874
0	10	115	11.2621	446.467	10.6704	13.9968	693.478	66.7314	13.6123	0.534625	2.4125	46.08	0.0312777	4.09188	7.65511	17.6281	2.22609	0.737963	28.2472	3.20418	14.4239
0	10	120	11.4064	446.482	10.9758	14.5213	662.725	68.9287	14.0411	0.625352	2.66602	47.4306	0.0335792	4.16564	7.9442	18.2594	2.30655	0.758595	29.2688	3.29751	14.9619
0	10	125	11.5436	446.492	11.2712	15.033	635.018	71.0617	14.4543	0.730122	2.93934	48.708	0.0359594	4.22998	8.22607	18.8739	2.3849	0.778538	30.2634	3.38561	15.4883
0	10	130	11.674	446.498	11.5569	15.532	609.953	73.1322	14.8522	0.850993	3.23357	49.9105	0.0384165	4.28494	8.50078	19.4719	2.46115	0.797818	31.2316	3.46851	16.0034
0	10	135	11.7982	446.503	11.8333	16.0183	587.191	75.1415	15.2348	0.990309	3.54982	51.0361	0.0409479	4.33056	8.7684	20.0535	2.53535	0.81646	32.1737	3.54618	16.5073
0	10	140	11.9165	446.506	12.1007	16.4922	566.449	77.0913	15.6023	1.15073	3.88917	52.0822	0.0435506	4.36688	9.02902	20.6191	2.60754	0.834487	33.0901	3.61864	17.0004
0	10	145	12.0292	446.508	12.3593	16.9537	547.487	78.9829	15.9547	1.33528	4.25269	53.0463	0.0462204	4.39394	9.28273	21.1689	2.67773	0.851921	33.9813	3.68586	17.4831
0	10	150	12.1366	446.509	12.6096	17.4031	530.099	80.8179	16.2921	1.54738	4.64135	53.9253	0.0489524	4.41174	9.52962	21.7033	2.74597	0.868781	34.8477	3.74785	17.9555
0	10	155	12.2392	446.51	12.8517	17.8405	514.112	82.5976	16.6145	1.79089	5.0561	54.7158	0.0517405	4.42032	9.7698	22.2226	2.8123	0.885088	35.6898	3.80457	18.418
0	10	160	12.3371	446.511	13.086	18.266	499.374	84.3236	16.9219	2.07015	5.49772	55.4141	0.0545776	4.41969	10.0034	22.727	2.87675	0.90086	36.508	3.85603	18.871
0	10	165	12.4306	446.511	13.3126	18.68	485.756	85.9971	17.2142	2.39004	5.96688	56.0161	0.0574549	4.40987	10.2305	23.2169	2.93937	0.916116	37.3029	3.90218	19.3147
0	10	170	12.5199	446.511	13.5319	19.0826	473.142	87.6196	17.4913	2.75599	6.46405	56.5174	0.0603624	4.39088	10.4512	23.6926	3.00018	0.930872	38.0748	3.94301	19.7496
0	10	175	12.6053	446.511	13.7441	19.4741	461.436	89.1925	17.7531	3.17407	6.98945	56.9132	0.0632883	4.36274	10.6657	24.1544	3.05924	0.945146	38.8244	3.97847	20.1759
0	10	180	12.6869	446.512	13.9494	19.8546	450.55	90.7171	17.9993	3.65096	7.54303	57.1983	0.0662189	4.32548	10.874	24.6026	3.11657	0.958954	39.5522	4.00854	20.5941
0	10	185	12.765	446.512	14.148	20.2244	440.407	92.1947	18.2297	4.194	8.12435	57.3674	0.0691386	4.27916	11.0764	25.0376	3.17222	0.97231	40.2585	4.03318	21.0044
0	10	190	12.8397	446.512	14.3402	20.5837	430.942	93.6266	18.4442	4.81119	8.73256	57.4148	0.0720294	4.22383	11.2729	25.4596	3.22623	0.985231	40.944	4.05235	21.4073
0	10	195	12.9112	446.512	14.5262	20.9327	422.093	95.0141	18.6422	5.51116	9.36634	57.3348	0.074871	4.15959	11.4637	25.8691	3.27864	0.99773	41.6091	4.06601	21.8031
0	10	200	12.9797	446.512	14.7061	21.2717	413.809	96.3585	18.8236	6.3031	10.0238	57.1215	0.0776408	4.08656	11.6488	26.2662	3.32949	1.00982	42.2544	4.07415	22.1921
0	12	20	6.821	416.584	2.40193	2.18798	6388.24	12.6969	2.63259	0.0097617	0.121559	8.98719	0.00262328	0.945808	1.18541	2.95515	0.363228	0.16985	4.67363	0.587253	2.36789
0	12	25	7.52724	451.277	3.40877	3.11269	4479.56	18.6346	3.86156	0.0161937	0.191577	13.1875	0.00403261	1.37777	1.81761	4.45755	0.552013	0.240114	7.06729	0.882702	3.57484
0	12	30	8.14558	474.522	4.38601	4.05085	3403.19	24.624	5.09978	0.0241891	0.271819	17.4216	0.00557978	1.80664	2.48348	6.01345	0.748364	0.307917	9.55321	1.18651	4.82694
0	12	35	8.69658	490.095	5.30446	4.9775	2726.01	30.4398	6.30047	0.0338044	0.360762	21.5291	0.00722039	2.21568	3.15287	7.55613	0.943507	0.371303	12.0238	1.48536	6.07077
0	12	40	9.19375	500.529	6.15605	5.88117	2266.12	35.9857	7.44368	0.0451823	0.457849	25.441	0.00893249	2.59798	3.80975	9.05252	1.13304	0.429793	14.4251	1.77271	7.27981
0	12	45	9.64656	507.52	6.94296	6.75751	1935.89	41.2361	8.52416	0.0585416	0.563167	29.1382	0.0107079	2.95197	4.44683	10.4896	1.31517	0.483607	16.7352	2.04604	8.44352
0	12	50	10.0619	512.204	7.67143	7.60561	1688.56	46.1998	9.54372	0.0741679	0.677197	32.6261	0.0125461	3.27856	5.06162	11.8646	1.4895	0.533234	18.949	2.30488	9.55977
0	12	55	10.4452	515.343	8.34861	8.426	1497.2	50.8991	10.507	0.0924095	0.800653	35.9194	0.0144501	3.57962	5.65404	13.18	1.65629	0.579213	21.0696	2.54973	10.6303
0	12	60	10.8005	517.445	8.98122	9.21966	1345.29	55.3593	11.4192	0.113677	0.934381	39.0349	0.0164244	3.85719	6.22502	14.4398	1.81604	0.62204	23.1029	2.78142	11.6584
0	12	65	11.1311	518.854	9.57502	9.98764	1222.15	59.6043	12.2852	0.138445	1.07931	41.9882	0.0184738	4.11313	6.77581	15.6482	1.96929	0.662136	25.0555	3.00082	12.6474
0	12	70	11.4398	519.798	10.1347	10.7309	1120.6	63.6546	13.1093	0.167261	1.2364	44.7926	0.0206027	4.34905	7.30762	16.8093	2.11655	0.699846	26.9333	3.20872	13.6006
0	12	75	11.7288	520.43	10.6642	11.4501	1035.66	67.5273	13.895	0.200749	1.40668	47.4586	0.0228149	4.56626	7.82151	17.9263	2.25823	0.735446	28.7415	3.40578	14.5205
0	12	80	12	520.854	11.1663	12.1459	963.74	71.2363	14.645	0.239625	1.59118	49.9946	0.0251135	4.76582	8.31835	19.0021	2.39468	0.769156	30.4842	3.59254	15.4095
0	12	85	12.2551	521.138	11.6437	12.8189	902.194	74.7926	15.3616	0.284704	1.79098	52.4067	0.0275011	4.94859	8.79887	20.0387	2.52619	0.801151	32.1649	3.76943	16.2693
0	12	90	12.4955	521.328	12.0983	13.4695	849.043	78.2056	16.0467	0.336919	2.00717	54.6996	0.0299794	5.11525	9.26363	21.0382	2.65299	0.831573	33.7864	3.9368	17.1014
0	12	95	12.7224	521.455	12.5317	14.0982	802.773	81.4828	16.7016	0.39733	2.2409	56.8766	0.0325497	5.26639	9.71311	22.0019	2.77527	0.860541	35.3508	4.09493	17.907
0	12	100	12.9368	521.541	12.9453	14.7053	762.204	84.6309	17.3277	0.467152	2.49332	58.9402	0.0352126	5.40248	10.1477	22.9312	2.89319	0.888152	36.8603	4.24406	18.6872
0	12	105	13.1398	521.598	13.3402	15.2914	726.405	87.6553	17.926	0.547768	2.76565	60.892	0.0379683	5.52393	10.5679	23.8272	3.0069	0.91449	38.3165	4.38438	19.4429
0	12	110	13.3321	521.636	13.7175	15.8567	694.635	90.5613	18.4975	0.640755	3.05911	62.7329	0.0408164	5.6311	10.9738	24.691	3.11652	0.939627	39.721	4.51608	20.1749
0	12	115	13.5145	521.662	14.0781	16.4019	666.293	93.3534	19.0429	0.74791	3.37496	64.4634	0.0437558	5.72431	11.3659	25.5235	3.22218	0.963629	41.0753	4.63931	20.8842
0	12	120	13.6877	521.679	14.4228	16.9273	640.89	96.0359	19.5629	0.87128	3.71447	66.0834	0.0467848	5.80384	11.7445	26.3257	3.32399	0.986553	42.3808	4.75421	21.5715
0	12	125	13.8523	521.691	14.7524	17.4335	618.024	98.6128	20.0583	1.01319	4.07894	67.5924	0.0499011	5.86997	12.1099	27.0984	3.42207	1.00845	43.6388	4.86092	22.2375
0	12	130	14.0088	521.698	15.0676	17.9209	597.361	101.088	20.5296	1.1763	4.46965	68.9895	0.0531017	5.92292	12.4625	27.8425	3.51651	1.02938	44.8508	4.95955	22.8829
0	12	135	14.1578	521.703	15.3691	18.39	578.622	103.465	20.9773	1.36359	4.88788	70.2735	0.0563827	5.96291	12.8024	28.5588	3.60744	1.04938	46.0181	5.05023	23.5086
0	12	140	14.2998	521.707	15.6574	18.8414	561.57	105.748	21.402	1.57849	5.33487	71.4424	0.0597393	5.99016	13.1302	29.2483	3.69495	1.06849	47.1419	5.13305	24.1152
0	12	145	14.435	521.709	15.9332	19.2755	546.008	107.94	21.804	1.82483	5.8118	72.4941	0.0631657	6.00484	13.446	29.9116	3.77916	1.08676	48.2236	5.20811	24.7035
0	12	150	14.564	521.711	16.1969	19.693	531.764	110.044	22.1838	2.10696	6.31978	73.426	0.0666548	6.00713	13.7503	30.5498	3.86015	1.10422	49.2645	5.2755	25.2743
0	12	155	14.687	521.712	16.4493	20.0943	518.694	112.063	22.5415	2.42976	6.85979	74.2349	0.0701982	5.9972	14.0433	31.1635	3.93805	1.12091	50.2658	5.33529	25.8282
0	12	160	14.8045	521.713	16.6906	20.4799	506.671	114.001	22.8776	2.79874	7.43265	74.9172	0.0737862	5.97521	14.3255	31.7536	4.01294	1.13687	51.2289	5.38755	26.3661
0	12	165	14.9167	521.713	16.9215	20.8503	495.588	115.861	23.1922	3.22002	8.039	75.4688	0.0774073	5.94128	14.597	32.3209	4.08493	1.15212	52.155	5.43233	26.8886
0	12	170	15.0239	521.713	17.1423	21.2062	485.348	117.646	23.4854	3.70044	8.67922	75.8854	0.081048	5.89558	14.8584	32.8661	4.15412	1.16671	53.0453	5.46969	27.3964
0	12	175	15.1263	521.714	17.3535	21.5478	475.87	119.358	23.7573	4.24757	9.35335	76.1617	0.084693	5.83825	15.1098	33.39	4.22061	1.18065	53.901	5.49967	27.8903
0	12	180	15.2243	521.714	17.5556	21.8759	467.082	121.001	24.0079	4.86974	10.0611	76.2926	0.0883245	5.76944	15.3516	33.8934	4.28447	1.19397	54.7234	5.52229	28.3711
0	12	185	15.318	521.714	17.7489	22.1908	458.918	122.576	24.2371	5.57608	10.8016	76.2721	0.0919223	5.6893	15.5841	34.3769	4.34582	1.20672	55.5136	5.5376	28.8393
0	12	190	15.4076	521.714	17.9338	22.4929	451.323	124.087	24.4448	6.37648	11.5736	76.0943	0.0954636	5.59803	15.8077	34.8413	4.40474	1.2189	56.2727	5.5456	29.2957
0	12	195	15.4935	521.714	18.1106	22.7829	444.247	125.537	24.6309	7.28157	12.3752	75.7531	0.0989227	5.49582	16.0226	35.2873	4.46132	1.23055	57.0018	5.54634	29.741
0	12	200	15.5756	521.714	18.2798	23.0611	437.645	126.926	24.795	8.30263	13.2036	75.2422	0.102271	5.38294	16.2292	35.7155	4.51564	1.24168	57.7021	5.53984	30.1757
0	14	20	7.95783	476.633	3.30208	2.78052	5438.06	18.3562	3.80599	0.0141127	0.17574	12.993	0.00379254	1.36738	1.81102	4.41464	0.544226	0.231637	7.00153	0.877287	3.53735
0	14	25	8.78178	516.326	4.65213	3.91811	3858.41	26.7425	5.54172	0.0232395	0.274931	18.9253	0.00578719	1.97724	2.75531	6.60798	0.820512	0.325057	10.5089	1.30854	5.29944
0	14	30	9.50317	542.921	5.94217	5.05054	2966.05	35.0777	7.2648	0.0344581	0.387215	24.8176	0.00794858	2.57362	3.73539	8.84602	1.10351	0.413781	14.0987	1.7454	7.10062
0	14	35	10.146	560.74	7.13565	6.14864	2403.17	43.0528	8.91112	0.0478115	0.510247	30.4499	0.0102122	3.13376	4.70641	11.0325	1.38052	0.4954	17.6149	2.16873	8.86378
0	14	40	10.726	572.678	8.22521	7.20087	2019.7	50.549	10.4561	0.0634676	0.643141	35.7369	0.0125475	3.64938	5.64591	13.1232	1.6456	0.569527	20.9842	2.56985	10.5533
0	14	45	11.2543	580.677	9.2169	8.20441	1743.41	57.5478	11.8961	0.0816989	0.785939	40.6645	0.0149437	4.11968	6.54476	15.1033	1.8967	0.636677	24.1814	2.94597	12.1573
0	14	50	11.7389	586.036	10.1215	9.16028	1535.81	64.076	13.2365	0.102866	0.939226	45.2502	0.0174006	4.54714	7.40084	16.9729	2.13375	0.697671	27.2051	3.29723	13.6757
0	14	55	12.1861	589.626	10.9504	10.0708	1374.7	70.1761	14.4863	0.127408	1.10388	49.5231	0.0199228	4.93533	8.21537	18.7383	2.35751	0.753352	30.0645	3.625	15.1133
0	14	60	12.6005	592.032	11.714	10.9387	1246.47	75.8926	15.6547	0.155841	1.28095	53.5133	0.0225164	5.28785	8.99077	20.4078	2.56904	0.804471	32.7721	3.93099	16.4768
0	14	65	12.9863	593.644	12.421	11.7663	1142.31	81.2658	16.75	0.188759	1.47155	57.2476	0.0251876	5.60793	9.72976	21.9897	2.76939	0.851655	35.3405	4.2169	17.7728
0	14	70	13.3464	594.724	13.0783	12.5557	1056.28	86.3301	17.7792	0.226843	1.67684	60.7489	0.0279419	5.89829	10.4349	23.4912	2.95949	0.895413	37.7809	4.48422	19.0069
0	14	75	13.6835	595.447	13.6918	13.3087	984.235	91.114	18.7484	0.270869	1.89802	64.0355	0.0307839	6.16121	11.1083	24.9185	3.14013	0.936154	40.1031	4.73421	20.1843
0	14	80	14	595.932	14.266	14.0269	923.186	95.6409	19.6622	0.321718	2.1363	67.1221	0.0337171	6.39853	11.7519	26.2769	3.31199	0.974205	42.315	4.96793	21.309
0	14	85	14.2976	596.257	14.8047	14.7117	870.934	99.9302	20.5246	0.380393	2.39292	70.0205	0.0367441	6.61179	12.3672	27.5707	3.47562	1.00983	44.4233	5.18626	22.3845
0	14	90	14.5781	596.474	15.3109	15.3643	825.82	103.998	21.3389	0.448036	2.66915	72.7398	0.0398667	6.80229	12.9556	28.8036	3.63149	1.04325	46.4339	5.38992	23.4137
0	14	95	14.8428	596.62	15.7872	15.986	786.568	107.859	22.1079	0.525946	2.96627	75.2875	0.0430859	6.97112	13.5183	29.9787	3.78001	1.07464	48.3516	5.57955	24.3992
0	14	100	15.093	596.718	16.2359	16.5779	752.185	111.524	22.8339	0.615599	3.28562	77.6696	0.0464021	7.11922	14.0563	31.0989	3.92153	1.10415	50.1808	5.75572	25.3432
0	14	105	15.3297	596.783	16.6587	17.1412	721.884	115.004	23.5191	0.718676	3.62855	79.8907	0.0498148	7.24744	14.5705	32.1666	4.05639	1.13193	51.9255	5.91889	26.2478
0	14	110	15.5541	596.827	17.0575	17.677	695.036	118.31	24.1653	0.837088	3.99644	81.9547	0.0533229	7.35651	15.062	33.1843	4.18488	1.15809	53.5893	6.06953	27.1148
0	14	115	15.7669	596.857	17.4337	18.1863	671.132	121.45	24.7741	0.973005	4.3907	83.8646	0.0569247	7.44713	15.5315	34.1541	4.30727	1.18273	55.1755	6.20804	27.946
0	14	120	15.969	596.876	17.7886	18.6703	649.755	124.431	25.3472	1.1289	4.81274	85.6225	0.0606178	7.51989	15.9798	35.078	4.42382	1.20594	56.6876	6.3348	28.7432
0	14	125	16.161	596.889	18.1236	19.1299	630.56	127.263	25.8859	1.30756	5.264	87.2301	0.0643989	7.57537	16.4078	35.958	4.5348	1.22783	58.1284	6.45016	29.5078
0	14	130	16.3437	596.898	18.4398	19.5663	613.263	129.952	26.3914	1.51217	5.74588	88.6882	0.0682639	7.6141	16.8163	36.796	4.64044	1.24846	59.5012	6.55444	30.2416
0	14	135	16.5175	596.904	18.7383	19.9805	597.623	132.505	26.8651	1.74632	6.25978	89.9973	0.0722078	7.63654	17.206	37.5938	4.74097	1.26791	60.8087	6.64795	30.9459
0	14	140	16.6831	596.908	19.0201	20.3734	583.44	134.929	27.3079	2.01407	6.80703	91.1569	0.0762244	7.64314	17.5777	38.3533	4.83662	1.28624	62.0538	6.73098	31.6223
0	14	145	16.8408	596.911	19.2862	20.746	570.54	137.23	27.7208	2.32001	7.3889	92.1662	0.0803064	7.63432	17.9321	39.076	4.92761	1.30354	63.2392	6.80378	32.2722
0	14	150	16.9913	596.913	19.5374	21.0993	558.778	139.415	28.1047	2.66931	8.00655	93.0236	0.0844451	7.61046	18.2699	39.7636	5.01414	1.31984	64.3675	6.86659	32.897
0	14	155	17.1349	596.914	19.7745	21.4341	548.029	141.488	28.4603	3.06775	8.66098	93.7269	0.0886304	7.57191	18.5918	40.4178	5.09641	1.33522	65.4412	6.91964	33.4981
0	14	160	17.2719	596.915	19.9985	21.7514	538.183	143.456	28.7884	3.52184	9.353	94.2733	0.0928501	7.519	18.8985	41.04	5.17463	1.34972	66.4628	6.96313	34.0768
0	14	165	17.4028	596.915	20.2099	22.052	529.147	145.323	29.0896	4.03882	10.0832	94.6592	0.0970906	7.45205	19.1907	41.6316	5.24898	1.36339	67.4347	6.99723	34.6344
0	14	170	17.5278	596.915	20.4095	22.3367	520.838	147.095	29.3642	4.62673	10.8518	94.8807	0.101336	7.37135	19.469	42.1942	5.31964	1.37629	68.3591	7.02211	35.1721
0	14	175	17.6474	596.916	20.598	22.6063	513.185	148.776	29.6127	5.29446	11.6586	94.9331	0.105567	7.27719	19.7339	42.7291	5.38678	1.38845	69.2383	7.03791	35.6912
0	14	180	17.7616	596.916	20.776	22.8616	506.125	150.371	29.8353	6.05178	12.5032	94.8111	0.109764	7.16985	19.9862	43.2376	5.45057	1.39992	70.0743	7.04476	36.1928
0	14	185	17.871	596.916	20.944	23.1032	499.602	151.885	30.0323	6.90935	13.3843	94.5091	0.113901	7.04964	20.2264	43.7209	5.51118	1.41074	70.8692	7.04278	36.6782
0	14	190	17.9756	596.916	21.1027	23.3319	493.567	153.321	30.2037	7.8787	14.3002	94.0212	0.117954	6.91685	20.455	44.1803	5.56875	1.42094	71.625	7.03207	37.1482
0	14	195	18.0757	596.916	21.2525	23.5483	487.976	154.683	30.3495	8.97216	15.2484	93.341	0.12189	6.77181	20.6725	44.6169	5.62343	1.43056	72.3434	7.01273	37.6041
0	14	200	18.1716	596.916	21.394	23.7531	482.791	155.975	30.4696	10.2028	16.2254	92.4624	0.125677	6.6149	20.8796	45.0317	5.67537	1.43963	73.0263	6.98487	38.0469
0	16	20	9.09467	536.681	4.34918	3.41186	4757	25.2544	5.23626	0.0194162	0.241782	17.8757	0.00521775	1.88123	2.61358	6.24842	0.772257	0.302977	9.93724	1.2417	5.00672
0	16	25	10.0363	581.376	6.0781	4.75739	3419.31	36.4936	7.56241	0.0317134	0.37518	25.8261	0.00789738	2.69821	3.94223	9.27369	1.1541	0.421723	14.7917	1.83642	7.43728
0	16	30	10.8608	611.321	7.70147	6.06847	2662.72	47.4817	9.83373	0.046643	0.52414	33.5935	0.0107593	3.48369	5.29888	12.31	1.5386	0.532501	19.68	2.42887	9.8811
0	16	35	11.5954	631.384	9.17702	7.31366	2184.45	57.8234	11.9684	0.0642147	0.685303	40.8967	0.0137158	4.20889	6.62142	15.228	1.90864	0.632583	24.3907	2.99347	12.2346
0	16	40	12.2583	644.827	10.5009	8.48352	1857.73	67.3898	13.9397	0.0846122	0.857407	47.6429	0.0167277	4.86519	7.88114	17.9741	2.25695	0.721868	28.8341	3.51978	14.4543
0	16	45	12.8621	653.833	11.6855	9.57863	1621.62	76.1844	15.7485	0.108157	1.04046	53.8334	0.0197831	5.45381	9.06837	20.5354	2.5817	0.801349	32.9868	4.00553	16.5299
0	16	50	13.4159	659.867	12.7484	10.6034	1443.71	84.2661	17.4073	0.135279	1.23517	59.5085	0.0228835	5.97993	10.1829	22.9183	2.8836	0.872324	36.8572	4.45222	18.4661
0	16	55	13.9269	663.91	13.7069	11.563	1305.29	91.7099	18.9315	0.166503	1.44261	64.7195	0.0260362	6.44976	11.2287	25.1366	3.16441	0.936047	40.4658	4.86278	20.2738
0	16	60	14.4006	666.619	14.576	12.4626	1194.89	98.5884	20.3362	0.202445	1.66402	69.5165	0.02925	6.8692	12.211	27.2057	3.42609	0.993602	43.8364	5.24041	21.9653
0	16	65	14.8414	668.434	15.3682	13.3066	1105.09	104.966	21.6349	0.243808	1.90071	73.9431	0.0325333	7.24341	13.1349	29.1399	3.67048	1.04588	46.9912	5.58807	23.5518
0	16	70	15.253	669.65	16.0938	14.0989	1030.85	110.896	22.8386	0.291395	2.15401	78.0358	0.0358932	7.57673	14.0052	30.9517	3.89921	1.0936	49.9498	5.90836	25.0434
0	16	75	15.6383	670.464	16.7608	14.8428	968.663	116.425	23.9566	0.346115	2.42528	81.8243	0.0393355	7.87276	14.826	32.6519	4.11365	1.13735	52.7289	6.20346	26.4484
0	16	80	16	671.01	17.3759	15.5411	915.99	121.589	24.9967	0.409001	2.71589	85.3327	0.0428647	8.13448	15.6008	34.2494	4.31495	1.17757	55.3427	6.47521	27.7742
0	16	85	16.3401	671.376	17.9444	16.1965	870.95	126.419	25.965	0.481223	3.02721	88.5807	0.0464838	8.36437	16.3325	35.7518	4.50412	1.21465	57.803	6.72517	29.0266
0	16	90	16.6607	671.621	18.4708	16.8114	832.12	130.941	26.8672	0.564108	3.36064	91.5844	0.0501949	8.56455	17.0238	37.1657	4.68199	1.2489	60.1203	6.95468	30.211
0	16	95	16.9632	671.785	18.9589	17.388	798.403	135.179	27.7076	0.659164	3.71761	94.3573	0.0539993	8.73685	17.6769	38.4967	4.84929	1.28058	62.3036	7.16491	31.3318
0	16	100	17.2491	671.895	19.4119	17.9284	768.941	139.151	28.4905	0.768099	4.09956	96.9104	0.0578971	8.88284	18.2941	39.7502	5.0067	1.30992	64.3609	7.35687	32.3933
0	16	105	17.5197	671.969	19.8326	18.4346	743.054	142.877	29.2192	0.892856	4.50798	99.2533	0.061888	9.00394	18.8773	40.9305	5.15481	1.33711	66.2997	7.53151	33.399
0	16	110	17.7761	672.018	20.2237	18.9086	720.194	146.372	29.8971	1.03564	4.94437	101.394	0.0659706	9.10142	19.4281	42.0421	5.29415	1.36232	68.1267	7.68965	34.3524
0	16	115	18.0193	672.051	20.5872	19.3522	699.916	149.651	30.5269	1.19894	5.41026	103.339	0.0701431	9.17641	19.9484	43.0888	5.42525	1.3857	69.8481	7.83207	35.2567
0	16	120	18.2503	672.073	20.9252	19.7671	681.857	152.727	31.1112	1.38561	5.90718	105.093	0.0744025	9.22994	20.4396	44.0743	5.54857	1.4074	71.4699	7.95947	36.1149
0	16	125	18.4697	672.088	21.2396	20.155	665.716	155.614	31.6525	1.59885	6.43667	106.663	0.0787453	9.26297	20.9034	45.0022	5.66457	1.42754	72.9977	8.07251	36.9297
0	16	130	18.6785	672.098	21.5321	20.5176	651.24	158.322	32.153	1.84229	7.00027	108.05	0.0831667	9.27634	21.3411	45.8757	5.77365	1.44623	74.4367	8.17179	37.7039
0	16	135	18.8771	672.105	21.8042	20.8564	638.22	160.863	32.6146	2.12005	7.59945	109.258	0.0876612	9.27085	21.7542	46.6978	5.87623	1.46359	75.7919	8.25786	38.44
0	16	140	19.0663	672.109	22.0573	21.1728	626.477	163.247	33.0391	2.43677	8.23564	110.288	0.0922218	9.24722	22.144	47.4716	5.97268	1.4797	77.068	8.33124	39.1404
0	16	145	19.2467	672.112	22.2929	21.4682	615.859	165.484	33.4281	2.79767	8.91017	111.142	0.0968403	9.20612	22.5118	48.1999	6.06336	1.49465	78.2696	8.39239	39.8075
0	16	150	19.4186	672.114	22.512	21.744	606.238	167.583	33.7832	3.20864	9.62425	111.819	0.101507	9.14813	22.8586	48.8852	6.1486	1.50854	79.4009	8.44174	40.4434
0	16	155	19.5827	672.116	22.7159	22.0014	597.501	169.552	34.1055	3.67625	10.3789	112.318	0.10621	9.07382	23.1858	49.53	6.22873	1.52143	80.466	8.47969	41.0503
0	16	160	19.7393	672.117	22.9057	22.2415	589.553	171.401	34.3964	4.2079	11.175	112.638	0.110937	8.9837	23.4944	50.1368	6.30404	1.5334	81.4687	8.50657	41.6303
0	16	165	19.8889	672.117	23.0822	22.4655	582.309	173.135	34.6568	4.81177	12.0129	112.775	0.115672	8.87823	23.7855	50.7078	6.37483	1.54451	82.4127	8.52271	42.1851
0	16	170	20.0318	672.118	23.2465	22.6744	575.697	174.762	34.8874	5.49698	12.8929	112.727	0.120396	8.75785	24.06	51.2451	6.44137	1.55482	83.3013	8.52839	42.7167
0	16	175	20.1684	672.118	23.3994	22.8693	569.653	176.29	35.0891	6.27358	13.8147	112.489	0.12509	8.62298	24.3189	51.7507	6.50391	1.56439	84.1379	8.52386	43.2269
0	16	180	20.299	672.118	23.5417	23.0509	564.12	177.723	35.2623	7.15258	14.7775	112.057	0.129729	8.47403	24.563	52.2265	6.5627	1.57328	84.9255	8.50933	43.7172
0	16	185	20.424	672.118	23.6741	23.2202	559.049	179.069	35.4075	8.14598	15.7798	111.424	0.134287	8.31137	24.7933	52.6742	6.61796	1.58152	85.667	8.48502	44.1892
0	16	190	20.5435	672.118	23.7973	23.378	554.397	180.332	35.5249	9.26673	16.8196	110.585	0.138734	8.13543	25.0105	53.0956	6.6699	1.58918	86.3652	8.4511	44.6445
0	16	195	20.6579	672.118	23.9119	23.5251	550.123	181.518	35.6147	10.5287	17.8937	109.534	0.143036	7.94661	25.2153	53.4923	6.71873	1.59628	87.0226	8.40773	45.0845
0	16	200	20.7675	672.118	24.0185	23.6621	546.195	182.631	35.6769	11.9465	18.9983	108.264	0.147155	7.74539	25.4085	53.8656	6.76464	1.60287	87.6417	8.3551	45.5105
0	18	20	10.2315	596.729	5.53775	4.07211	4252.09	33.4162	6.92854	0.0256912	0.319922	23.6528	0.00690405	2.48921	3.60689	8.47684	1.04998	0.383413	13.5171	1.68454	6.7923
0	18	25	11.2909	646.425	7.67154	5.61337	3099.88	47.8619	9.91821	0.0415926	0.492054	33.8713	0.0103575	3.53874	5.38978	12.4653	1.55417	0.528983	19.9382	2.46842	9.99683
0	18	30	12.2184	679.721	9.63657	7.07975	2447.91	61.7301	12.7846	0.0606397	0.681425	43.6743	0.013988	4.52908	7.1778	16.396	2.05245	0.66212	26.2884	3.23508	13.1609
0	18	35	13.0449	702.029	11.3881	8.44062	2035.22	74.5485	15.4301	0.0827885	0.883524	52.7258	0.0176831	5.42629	8.89027	20.1062	2.52313	0.780014	32.2996	3.95241	16.1538
0	18	40	13.7906	716.975	12.9295	9.69147	1752.72	86.1996	17.8305	0.108229	1.09673	60.941	0.0213968	6.22316	10.4938	23.5375	2.95824	0.883125	37.8727	4.60924	18.9283
0	18	45	14.4698	726.989	14.2832	10.8384	1548.11	96.7312	19.9959	0.137326	1.32107	68.3522	0.0251186	6.9247	11.9806	26.685	3.35695	0.97315	42.9957	5.20503	21.4799
0	18	50	15.0929	733.699	15.4758	11.8909	1393.58	106.253	21.9493	0.170576	1.55746	75.0358	0.0288544	7.54026	13.3548	29.5668	3.72152	1.05203	47.6952	5.74379	23.823
0	18	55	15.6678	738.194	16.5321	12.8582	1273.14	114.888	23.716	0.208584	1.80721	81.0761	0.0326164	8.07981	14.6252	32.2087	4.05522	1.12155	52.0106	6.2309	25.9778
0	18	60	16.2007	741.206	17.4734	13.7487	1176.97	122.746	25.3194	0.252052	2.07177	86.5508	0.0364174	8.55242	15.8013	34.6365	4.36142	1.18321	55.9825	6.67175	27.9648
0	18	65	16.6966	743.224	18.317	14.5695	1098.69	129.926	26.7795	0.301784	2.35268	91.5262	0.0402694	8.96583	16.8923	36.8737	4.64313	1.23823	59.6474	7.07117	29.8025
0	18	70	17.1596	744.576	19.0765	15.3266	1034	136.507	28.1129	0.358689	2.65146	96.0573	0.0441824	9.3265	17.9061	38.9402	4.90294	1.28757	63.0368	7.43328	31.5069
0	18	75	17.5931	745.482	19.7633	16.0251	979.861	142.556	29.3335	0.423797	2.96962	100.189	0.048164	9.63973	18.8497	40.8529	5.14306	1.332	66.1777	7.76155	33.0913
0	18	80	18	746.088	20.3862	16.6698	934.084	148.127	30.4525	0.498271	3.30867	103.958	0.0522205	9.90994	19.7289	42.626	5.36532	1.37216	69.0925	8.05891	34.5671
0	18	85	18.3827	746.495	20.9525	17.2644	895.035	153.268	31.4796	0.583427	3.67014	107.394	0.0563562	10.1408	20.5489	44.2718	5.5713	1.40854	71.8005	8.32785	35.9439
0	18	90	18.7432	746.767	21.4684	17.8128	861.474	158.017	32.4227	0.680754	4.05555	110.522	0.0605741	10.3355	21.3139	45.8006	5.76236	1.44157	74.3185	8.57051	37.2301
0	18	95	19.0836	746.95	21.939	18.3183	832.442	162.408	33.2889	0.79194	4.46645	113.364	0.0648765	10.4967	22.0281	47.2216	5.93969	1.4716	76.661	8.78876	38.4329
0	18	100	19.4052	747.072	22.3688	18.784	807.185	166.471	34.084	0.918901	4.90443	115.937	0.0692641	10.6268	22.6948	48.5431	6.10434	1.49893	78.8412	8.98425	39.5588
0	18	105	19.7097	747.154	22.7615	19.2129	785.1	170.233	34.8136	1.0638	5.37108	118.256	0.0737371	10.7279	23.3175	49.7723	6.25726	1.52382	80.8708	9.15846	40.6138
0	18	110	19.9981	747.209	23.1206	19.6076	765.704	173.717	35.4823	1.22911	5.86805	120.336	0.0782949	10.8017	23.8989	50.9159	6.3993	1.5465	82.7606	9.31271	41.6032
0	18	115	20.2718	747.246	23.4491	19.9706	748.602	176.944	36.0943	1.41761	6.39698	122.185	0.0829357	10.85	24.4419	51.9801	6.53127	1.56718	84.5205	9.4482	42.5319
0	18	120	20.5316	747.271	23.7496	20.3045	733.468	179.935	36.6536	1.63245	6.95953	123.816	0.0876572	10.8742	24.9491	52.9705	6.6539	1.58603	86.1595	9.56604	43.4044
0	18	125	20.7785	747.287	24.0247	20.6114	720.034	182.708	37.1637	1.87723	7.55739	125.234	0.0924558	10.8758	25.4228	53.8923	6.76784	1.60322	87.6861	9.66722	44.2251
0	18	130	21.0133	747.298	24.2764	20.8933	708.075	185.279	37.6275	2.15597	8.19217	126.447	0.0973271	10.8558	25.8652	54.7505	6.87373	1.6189	89.1083	9.75265	44.9978
0	18	135	21.2368	747.306	24.5069	21.1523	697.401	187.662	38.0481	2.47325	8.8655	127.46	0.102265	10.8154	26.2786	55.5494	6.97215	1.6332	90.4333	9.82315	45.7263
0	18	140	21.4496	747.311	24.7179	21.3901	687.852	189.873	38.4279	2.83422	9.57891	128.277	0.107264	10.7555	26.6647	56.2934	7.06364	1.64624	91.668	9.87946	46.414
0	18	145	21.6525	747.314	24.9111	21.6084	679.291	191.924	38.7691	3.24467	10.3338	128.9	0.112313	10.677	27.0255	56.9864	7.1487	1.65812	92.8187	9.92227	47.0641
0	18	150	21.846	747.316	25.0879	21.8088	671.602	193.828	39.0739	3.71114	11.1315	129.331	0.117404	10.5808	27.3627	57.6319	7.22779	1.66896	93.8914	9.95218	47.6797
0	18	155	22.0305	747.318	25.2498	21.9926	664.683	195.595	39.344	4.24091	11.9731	129.57	0.122524	10.4675	27.6779	58.2334	7.30135	1.67884	94.8915	9.96973	48.2636
0	18	160	22.2067	747.319	25.3981	22.1612	658.449	197.236	39.5809	4.84215	12.8594	129.615	0.127659	10.3378	27.9726	58.794	7.36978	1.68785	95.8242	9.9754	48.8186
0	18	165	22.375	747.319	25.5338	22.3159	652.823	198.759	39.7861	5.52393	13.7909	129.466	0.132792	10.1922	28.2482	59.3166	7.43346	1.69605	96.6943	9.96963	49.347
0	18	170	22.5358	747.32	25.6581	22.4578	647.739	200.175	39.9605	6.29632	14.7677	129.119	0.137904	10.0314	28.5061	59.804	7.49272	1.70353	97.5063	9.95279	49.8512
0	18	175	22.6895	747.32	25.7719	22.5878	643.141	201.491	40.1052	7.17041	15.7896	128.57	0.142972	9.85567	28.7474	60.2586	7.5479	1.71034	98.2642	9.9252	50.3334
0	18	180	22.8364	747.32	25.8761	22.7071	638.976	202.714	40.2208	8.15835	16.8555	127.814	0.147971	9.66562	28.9732	60.6829	7.59929	1.71654	98.972	9.88715	50.7958
0	18	185	22.977	747.32	25.9715	22.8164	635.201	203.852	40.3078	9.27338	17.9638	126.845	0.152873	9.46166	29.1847	61.079	7.64716	1.72219	99.6331	9.8389	51.2401
0	18	190	23.1115	747.32	26.0588	22.9166	631.776	204.911	40.3668	10.5298	19.112	125.658	0.157643	9.24425	29.3828	61.4489	7.69178	1.72733	100.251	9.78067	51.6683
0	18	195	23.2402	747.32	26.1388	23.0085	628.666	205.896	40.3978	11.9427	20.2969	124.245	0.162246	9.01385	29.5685	61.7945	7.73338	1.73201	100.828	9.71265	52.0819
0	18	200	23.3634	747.321	26.2121	23.0926	625.84	206.813	40.4009	13.5283	21.5139	122.599	0.16664	8.77096	29.7425	62.1176	7.77218	1.73626	101.369	9.63505	52.4825
0	20	20	11.3683	656.778	6.86005	4.75165	3868.55	42.8427	8.88303	0.0329385	0.41017	30.3251	0.00885163	3.1914	4.80122	11.1126	1.37905	0.472353	17.7652	2.20832	8.90427
0	20	25	12.5454	711.474	9.41418	6.46999	2863.41	60.7821	12.5956	0.0528204	0.624883	43.0148	0.0131535	4.49401	7.10261	16.1796	2.02037	0.645523	25.9481	3.20396	12.9757
0	20	30	13.576	748.12	11.7168	8.06234	2295.07	77.666	16.0851	0.0762941	0.857338	54.949	0.017599	5.69828	9.36601	21.0754	2.64133	0.800498	33.8833	4.15838	16.9171
0	20	35	14.4943	772.673	13.7257	9.50287	1935.24	92.9682	19.2427	0.103244	1.10183	65.7534	0.0220522	6.76703	11.4926	25.6073	3.21616	0.934741	41.2508	5.03379	20.5735
0	20	40	15.3229	789.124	15.4567	10.7954	1688.69	106.615	22.0534	0.133862	1.35647	75.374	0.0264643	7.69703	13.4477	29.7204	3.7373	1.04962	47.955	5.82001	23.9004
0	20	45	16.0776	800.146	16.9459	11.954	1509.9	118.727	24.5429	0.168554	1.62148	83.8952	0.0308304	8.49934	15.2291	33.4263	4.20601	1.1478	54.0092	6.51996	26.9063
0	20	50	16.7699	807.53	18.2318	12.9947	1374.7	129.49	26.7494	0.20788	1.89807	91.4454	0.0351646	9.18924	16.8487	36.7621	4.62704	1.23205	59.4698	7.14157	29.6205
0	20	55	17.4087	812.478	19.3488	13.9318	1269.25	139.087	28.7115	0.252519	2.18787	98.1537	0.0394866	9.78171	18.3225	39.7708	5.00592	1.30479	64.4039	7.69381	32.0769
0	20	60	18.0008	815.793	20.3254	14.7778	1185.03	147.683	30.4632	0.303257	2.49266	104.134	0.0438158	10.2899	19.6666	42.4929	5.34793	1.36803	68.8754	8.18505	34.3078
0	20	65	18.5518	818.014	21.1842	15.5427	1116.52	155.414	32.033	0.360987	2.81422	109.482	0.0481694	10.7247	20.8955	44.9637	5.65766	1.42334	72.9403	8.62257	36.3411
0	20	70	19.0663	819.502	21.9433	16.2351	1060	162.395	33.4444	0.426713	3.1543	114.274	0.0525614	11.0952	22.0218	47.2131	5.93898	1.47199	76.6459	9.01249	38.2006
0	20	75	19.5479	820.499	22.6173	16.8621	1012.81	168.717	34.7167	0.501572	3.51459	118.575	0.057003	11.4088	23.056	49.2659	6.19513	1.51495	80.0319	9.35991	39.9059
0	20	80	20	821.167	23.2175	17.43	973.038	174.457	35.8656	0.586841	3.8968	122.437	0.0615028	11.6715	24.0072	51.1429	6.42883	1.55303	83.132	9.66912	41.4738
0	20	85	20.4252	821.614	23.7536	17.9443	939.256	179.68	36.9043	0.683966	4.30259	125.9	0.0660677	11.8883	24.883	52.8621	6.64238	1.58687	85.9743	9.94374	42.9183
0	20	90	20.8258	821.914	24.2332	18.4099	910.367	184.438	37.844	0.794581	4.73367	129.002	0.0707026	12.0637	25.6903	54.4384	6.83775	1.617	88.5835	10.1869	44.2515
0	20	95	21.204	822.115	24.663	18.8312	885.521	188.78	38.6943	0.920536	5.19172	131.772	0.0754112	12.2012	26.435	55.8853	7.01666	1.64387	90.9809	10.4012	45.4841
0	20	100	21.5614	822.25	25.0486	19.2122	864.045	192.745	39.4634	1.06393	5.67848	134.235	0.0801959	12.304	27.1224	57.2144	7.18062	1.66785	93.1852	10.5891	46.6253
0	20	105	21.8996	822.34	25.3947	19.5567	845.401	196.369	40.1586	1.22713	6.19572	136.413	0.0850582	12.3749	27.7572	58.436	7.33097	1.68926	95.2135	10.7526	47.6834
0	20	110	22.2201	822.4	25.7056	19.8678	829.155	199.684	40.7862	1.41284	6.74521	138.323	0.0899985	12.4163	28.3437	59.5597	7.46892	1.70839	97.0807	10.8937	48.666
0	20	115	22.5242	822.441	25.985	20.1489	814.95	202.718	41.3519	1.6241	7.32877	139.983	0.0950163	12.4304	28.8859	60.5937	7.59557	1.72548	98.8006	11.0139	49.5798
0	20	120	22.8128	822.468	26.2362	20.4025	802.493	205.497	41.8607	1.86436	7.94822	141.405	0.10011	12.4191	29.3873	61.5457	7.71188	1.74076	100.386	11.1147	50.4311
0	20	125	23.0872	822.486	26.462	20.6314	791.54	208.044	42.3172	2.13754	8.60537	142.6	0.105277	12.3839	29.8512	62.4228	7.81876	1.75441	101.847	11.1974	51.2254
0	20	130	23.3481	822.498	26.665	20.8379	781.886	210.38	42.7253	2.44806	9.30204	143.578	0.110513	12.3265	30.2807	63.2313	7.91702	1.76661	103.196	11.2633	51.9679
0	20	135	23.5964	822.506	26.8477	21.0241	773.359	212.523	43.0885	2.80089	10.04	144.345	0.115813	12.2481	30.6786	63.9769	8.00742	1.7775	104.44	11.3134	52.6635
0	20	140	23.8329	822.512	27.0119	21.1919	765.814	214.49	43.4101	3.20168	10.8208	144.908	0.12117	12.1499	31.0473	64.6651	8.09061	1.78722	105.59	11.3487	53.3164
0	20	145	24.0583	822.515	27.1596	21.3432	759.126	216.298	43.6927	3.65674	11.6462	145.27	0.126577	12.033	31.3892	65.3006	8.16723	1.7959	106.653	11.3699	53.9307
0	20	150	24.2733	822.518	27.2925	21.4795	753.189	217.96	43.9388	4.17319	12.5174	145.433	0.132021	11.8982	31.7066	65.8878	8.23784	1.80365	107.636	11.3779	54.51
0	20	155	24.4784	822.519	27.4121	21.6023	747.911	219.49	44.1504	4.759	13.4357	145.398	0.137492	11.7463	32.0012	66.4309	8.30296	1.81056	108.546	11.3732	55.0577
0	20	160	24.6742	822.521	27.5196	21.7129	743.214	220.898	44.3294	5.42305	14.4021	145.165	0.142974	11.578	32.2751	66.9335	8.36305	1.81671	109.388	11.3564	55.5771
0	20	165	24.8611	822.521	27.6163	21.8126	739.028	222.195	44.4773	6.17526	15.4169	144.732	0.148449	11.394	32.5298	67.399	8.41854	1.82219	110.169	11.3281	56.0709
0	20	170	25.0398	822.522	27.7033	21.9023	735.296	223.392	44.5952	7.02658	16.4805	144.095	0.153898	11.1948	32.7668	67.8305	8.46983	1.82707	110.894	11.2886	56.5419
0	20	175	25.2105	822.522	27.7816	21.9831	731.964	224.496	44.6842	7.98909	17.5924	143.25	0.159296	10.9809	32.9876	68.2307	8.51728	1.83141	111.567	11.2383	56.9924
0	20	180	25.3738	822.522	27.852	22.0558	728.987	225.517	44.745	9.07604	18.7515	142.191	0.164616	10.7529	33.1934	68.6024	8.5612	1.83527	112.192	11.1775	57.4249
0	20	185	25.53	822.523	27.9153	22.1213	726.326	226.46	44.7781	10.3018	19.956	140.913	0.169827	10.511	33.3854	68.9477	8.60189	1.83869	112.774	11.1064	57.8413
0	20	190	25.6794	822.523	27.9723	22.1802	723.945	227.333	44.7839	11.682	21.2034	139.408	0.174893	10.2558	33.5648	69.269	8.63963	1.84172	113.315	11.0254	58.2436
0	20	195	25.8224	822.523	28.0235	22.2332	721.815	228.142	44.7625	13.233	22.4898	137.669	0.179775	9.98774	33.7324	69.568	8.67466	1.84441	113.82	10.9345	58.6336
0	20	200	25.9594	822.523	28.0696	22.281	719.907	228.891	44.7138	14.9725	23.8106	135.687	0.184429	9.70729	33.8892	69.8467	8.70721	1.84679	114.29	10.8339	59.0128

## Sheet: MAI50_Climate
jd	SCI	Age	TH	SDI	BAS	Dg	NUM	VOL	W_BARK	W_LARGE	W_MIDD	W_SMALL	W_VSMALL	W_FIRE	ROOT	STEM	BRANCH	LEAF	TOTAL	C_NON	C_COMM
0	10	20	5.68417	356.536	1.78448	1.81905	6866.48	8.89466	1.84422	0.00683843	0.0851563	6.29586	0.00183771	0.662574	0.781523	1.99845	0.245522	0.127477	3.15297	0.397136	1.60131
0	10	25	6.2727	386.228	2.53277	2.58818	4814.1	13.0556	2.70545	0.0113455	0.134221	9.2393	0.00282529	0.965285	1.19846	3.01479	0.373173	0.180231	4.76666	0.597002	2.41779
0	10	30	6.78798	406.122	3.26896	3.38187	3639.2	17.3058	3.58413	0.0170001	0.191035	12.2439	0.00392147	1.26971	1.64292	4.08037	0.50762	0.231846	6.46275	0.805094	3.27527
0	10	35	7.24715	419.451	3.97189	4.18074	2893.34	21.4936	4.44878	0.0238693	0.254735	15.2018	0.00509834	1.56449	2.09611	5.15227	0.643239	0.280884	8.17251	1.01282	4.13946
0	10	40	7.66146	428.381	4.63462	4.97487	2384.3	25.5492	5.28487	0.0320786	0.325065	18.0626	0.00634191	1.84452	2.54754	6.20801	0.777042	0.326915	9.8595	1.21568	4.99233
0	10	45	8.0388	434.364	5.25742	5.75954	2017.93	29.4486	6.08749	0.0418072	0.402183	20.8089	0.00764703	2.10813	2.99199	7.23753	0.907669	0.370003	11.5072	1.41171	5.82581
0	10	50	8.38495	438.373	5.84358	6.53275	1743.39	33.1915	6.85654	0.0532848	0.486521	23.4397	0.00901357	2.35543	3.42727	8.23761	1.03466	0.410419	13.11	1.60028	6.63734
0	10	55	8.70433	441.059	6.39735	7.29381	1531.09	36.7879	7.59404	0.06679	0.578681	25.9612	0.010444	2.58721	3.85279	9.20842	1.15802	0.44849	14.6677	1.78141	7.42701
0	10	60	9.00039	442.858	6.92285	8.04255	1362.72	40.2507	8.30268	0.0826523	0.679371	28.3815	0.0119419	2.80449	4.26869	10.1515	1.27792	0.484527	16.1826	1.9554	8.1961
0	10	65	9.2759	444.064	7.42369	8.77899	1226.42	43.5929	8.98507	0.101255	0.789374	30.709	0.0135112	3.00822	4.67537	11.0688	1.3946	0.518799	17.6576	2.12263	8.94617
0	10	70	9.53313	444.872	7.90285	9.50316	1114.18	46.8256	9.6435	0.12304	0.909523	32.9503	0.0151558	3.19925	5.0733	11.9622	1.5083	0.551527	19.0953	2.28345	9.67871
0	10	75	9.77396	445.413	8.36274	10.215	1020.42	49.9582	10.2798	0.148519	1.04069	35.111	0.016879	3.37822	5.46288	12.8331	1.61921	0.58289	20.4981	2.43814	10.395
0	10	80	10	445.776	8.80526	10.9146	941.107	52.9982	10.8956	0.178276	1.1838	37.1949	0.0186839	3.54566	5.84441	13.683	1.72748	0.613027	21.8679	2.58691	11.0961
0	10	85	10.2126	446.018	9.23191	11.6016	873.303	55.9513	11.4918	0.212983	1.3398	39.2047	0.0205731	3.70197	6.21811	14.5126	1.83323	0.642048	23.206	2.72993	11.7827
0	10	90	10.4129	446.181	9.6439	12.276	814.789	58.822	12.0694	0.253412	1.50969	41.1421	0.0225489	3.84742	6.58414	15.3228	1.93656	0.670043	24.5135	2.8673	12.4555
0	10	95	10.602	446.29	10.0422	12.9377	763.871	61.6142	12.6291	0.300446	1.69448	43.0079	0.0246128	3.98224	6.94258	16.1139	2.03751	0.697081	25.7911	2.99908	13.1149
0	10	100	10.7807	446.363	10.4275	13.5866	719.236	64.3306	13.1713	0.355097	1.89525	44.8023	0.0267662	4.10659	7.2935	16.8866	2.13615	0.72322	27.0395	3.12533	13.7613
0	10	105	10.9498	446.412	10.8006	14.2224	679.847	66.9736	13.6965	0.418526	2.11311	46.5249	0.02901	4.22059	7.63694	17.641	2.2325	0.748508	28.2589	3.24607	14.3949
0	10	110	11.1101	446.445	11.1619	14.8452	644.881	69.5454	14.2049	0.49206	2.3492	48.1749	0.0313444	4.32433	7.97291	18.3774	2.3266	0.772985	29.4499	3.3613	15.0161
0	10	115	11.2621	446.467	11.5121	15.4548	613.672	72.0477	14.6968	0.577218	2.6047	49.7511	0.0337696	4.41787	8.30143	19.0961	2.41848	0.796686	30.6127	3.47102	15.6251
0	10	120	11.4064	446.482	11.8514	16.0513	585.678	74.4822	15.1724	0.675736	2.88082	51.252	0.0362847	4.50127	8.62253	19.7973	2.50816	0.819642	31.7476	3.57523	16.222
0	10	125	11.5436	446.492	12.1802	16.6346	560.455	76.8505	15.6317	0.789598	3.17878	52.6758	0.0388887	4.57455	8.93625	20.4811	2.59566	0.841883	32.8549	3.67391	16.8072
0	10	130	11.674	446.498	12.499	17.2048	537.635	79.1539	16.0751	0.921064	3.49983	54.0202	0.0415797	4.63776	9.24262	21.1479	2.68101	0.863433	33.935	3.76706	17.3808
0	10	135	11.7982	446.503	12.8081	17.7619	516.91	81.394	16.5024	1.07271	3.8452	55.2827	0.0443551	4.6909	9.54169	21.7978	2.76424	0.884317	34.9881	3.85464	17.9432
0	10	140	11.9165	446.506	13.1078	18.3061	498.022	83.5721	16.9139	1.24747	4.21612	56.4606	0.0472117	4.73399	9.83352	22.4311	2.84537	0.904557	36.0146	3.93665	18.4945
0	10	145	12.0292	446.508	13.3984	18.8374	480.751	85.6896	17.3095	1.44867	4.61379	57.5506	0.0501451	4.76704	10.1182	23.0481	2.92443	0.924174	37.0149	4.01305	19.035
0	10	150	12.1366	446.509	13.6801	19.3559	464.912	87.7479	17.6892	1.68007	5.03934	58.5493	0.05315	4.79004	10.3957	23.6489	3.00146	0.94319	37.9893	4.08382	19.5651
0	10	155	12.2392	446.51	13.9532	19.8618	450.345	89.7484	18.0529	1.94593	5.49382	59.4527	0.0562199	4.803	10.6663	24.2339	3.07649	0.961622	38.9383	4.14892	20.085
0	10	160	12.3371	446.511	14.2181	20.3553	436.914	91.6923	18.4007	2.25105	5.97815	60.2565	0.0593469	4.80591	10.93	24.8034	3.14954	0.97949	39.8624	4.20831	20.595
0	10	165	12.4306	446.511	14.475	20.8365	424.498	93.5811	18.7323	2.60081	6.4931	60.9561	0.0625218	4.79877	11.1868	25.3575	3.22066	0.996812	40.7618	4.26196	21.0956
0	10	170	12.5199	446.511	14.724	21.3056	412.996	95.4161	19.0477	3.00122	7.03923	61.5464	0.0657335	4.78158	11.437	25.8967	3.28988	1.0136	41.6372	4.30982	21.5869
0	10	175	12.6053	446.511	14.9655	21.7628	402.318	97.1986	19.3466	3.45898	7.61684	62.0218	0.0689692	4.75434	11.6805	26.4212	3.35724	1.02988	42.4889	4.35184	22.0694
0	10	180	12.6869	446.512	15.1997	22.2083	392.384	98.9299	19.6288	3.98149	8.22591	62.3766	0.0722139	4.71708	11.9176	26.9314	3.42277	1.04567	43.3174	4.38797	22.5434
0	10	185	12.765	446.512	15.4267	22.6423	383.125	100.611	19.894	4.57688	8.86603	62.6046	0.0754504	4.66981	12.1483	27.4274	3.48652	1.06097	44.1232	4.41814	23.0093
0	10	190	12.8397	446.512	15.6469	23.065	374.481	102.244	20.1418	5.25402	9.53631	62.6993	0.078659	4.61259	12.3728	27.9097	3.54851	1.0758	44.9069	4.44232	23.4674
0	10	195	12.9112	446.512	15.8604	23.4767	366.397	103.829	20.3718	6.02248	10.2353	62.6542	0.0818174	4.54551	12.5912	28.3786	3.60879	1.09019	45.6688	4.46045	23.9181
0	10	200	12.9797	446.512	16.0675	23.8774	358.824	105.369	20.5837	6.89247	10.961	62.4627	0.0849007	4.46868	12.8036	28.8343	3.6674	1.10413	46.4094	4.47248	24.3618
0	12	20	6.821	416.584	2.54553	2.36025	5817.97	13.4635	2.79154	0.0103511	0.128898	9.52984	0.00278167	1.00292	1.26122	3.14159	0.387002	0.180094	4.9699	0.624303	2.51729
0	12	25	7.52724	451.277	3.59238	3.33329	4116.66	19.6483	4.07162	0.0170746	0.201998	13.9048	0.00425197	1.45272	1.92232	4.71088	0.584556	0.253161	7.47092	0.932868	3.77801
0	12	30	8.14558	474.522	4.61002	4.32296	3140.87	25.8941	5.36282	0.0254367	0.285839	18.3202	0.00586758	1.89983	2.61912	6.33748	0.79019	0.323781	10.0706	1.25044	5.08703
0	12	35	8.69658	490.095	5.57003	5.3052	2519.78	31.9789	6.61902	0.0355135	0.379002	22.6176	0.00758545	2.3277	3.32166	7.95522	0.995196	0.390054	12.6621	1.56381	6.39141
0	12	40	9.19375	500.529	6.46445	6.26862	2094.58	37.8062	7.82027	0.0474682	0.481013	26.7281	0.00938441	2.72941	4.01385	9.53096	1.19515	0.451512	15.1915	1.8664	7.66456
0	12	45	9.64656	507.52	7.29527	7.20848	1787.57	43.3492	8.96098	0.0615416	0.592026	30.6314	0.0112567	3.10324	4.68813	11.0511	1.3882	0.508361	17.6358	2.15557	8.89554
0	12	50	10.0619	512.204	8.06845	8.12336	1556.78	48.6145	10.0425	0.0780444	0.712591	34.3314	0.0132019	3.44992	5.34176	12.5125	1.57386	0.561072	19.9892	2.43073	10.0818
0	12	55	10.4452	515.343	8.79089	9.01326	1377.78	53.6222	11.0691	0.0973535	0.843489	37.8411	0.0152232	3.77114	5.97438	13.9167	1.75232	0.610166	22.2536	2.69225	11.2245
0	12	60	10.8005	517.445	9.4691	9.87867	1235.44	58.3963	12.0456	0.119913	0.98564	41.1763	0.0173255	4.06879	6.58668	15.2674	1.92401	0.656125	24.4342	2.94084	12.3266
0	12	65	11.1311	518.854	10.1086	10.7202	1119.94	62.959	12.9767	0.146237	1.14005	44.3514	0.0195136	4.34463	7.17971	16.5684	2.08942	0.69936	26.5369	3.17728	13.3912
0	12	70	11.4398	519.798	10.7142	11.5385	1024.64	67.33	13.8663	0.176918	1.30779	47.3789	0.0217923	4.60016	7.7545	17.8234	2.24901	0.740208	28.5671	3.4023	14.4211
0	12	75	11.7288	520.43	11.2893	12.3339	944.88	71.5253	14.7177	0.212635	1.48996	50.2685	0.0241657	4.83661	8.31198	19.0353	2.40315	0.778938	30.5293	3.61647	15.4188
0	12	80	12	520.854	11.8371	13.1068	877.327	75.5581	15.5335	0.254163	1.68772	53.0277	0.0266371	5.05496	8.8529	20.2066	2.55216	0.815765	32.4275	3.82028	16.3864
0	12	85	12.2551	521.138	12.3599	13.8575	819.509	79.4388	16.3159	0.302391	1.90224	55.6623	0.0292094	5.256	9.37785	21.3395	2.69631	0.850861	34.2645	4.01411	17.3254
0	12	90	12.4955	521.328	12.8597	14.5863	769.569	83.1761	17.0665	0.358332	2.13474	58.1761	0.0318848	5.44036	9.88731	22.4354	2.83579	0.884364	36.0429	4.19826	18.2371
0	12	95	12.7224	521.455	13.3379	15.2934	726.087	86.7771	17.7868	0.423147	2.3865	60.5721	0.0346645	5.60857	10.3817	23.4958	2.97077	0.916389	37.7646	4.37297	19.1228
0	12	100	12.9368	521.541	13.796	15.9791	687.953	90.2479	18.4777	0.498158	2.65881	62.8521	0.0375497	5.76104	10.8612	24.5217	3.10139	0.94703	39.4313	4.53842	19.9833
0	12	105	13.1398	521.598	14.235	16.6435	654.297	93.5935	19.1404	0.584877	2.95301	65.0171	0.0405405	5.89815	11.3263	25.5141	3.22777	0.976369	41.0446	4.69478	20.8193
0	12	110	13.3321	521.636	14.656	17.2872	624.419	96.8188	19.7756	0.685029	3.27048	67.0675	0.0436367	6.02019	11.7771	26.474	3.35003	1.00448	42.6056	4.84219	21.6318
0	12	115	13.5145	521.662	15.0598	17.9102	597.756	99.9279	20.384	0.800582	3.61264	69.0032	0.0468373	6.12745	12.214	27.4021	3.46826	1.03141	44.1158	4.98077	22.4213
0	12	120	13.6877	521.679	15.4472	18.5131	573.849	102.925	20.9662	0.933779	3.98092	70.8236	0.0501407	6.22016	12.6371	28.2993	3.58257	1.05724	45.5763	5.11063	23.1887
0	12	125	13.8523	521.691	15.8189	19.0962	552.32	105.813	21.5229	1.08717	4.37676	72.5276	0.0535446	6.29856	13.0468	29.1663	3.69305	1.082	46.9882	5.23186	23.9344
0	12	130	14.0088	521.698	16.1757	19.6599	532.855	108.596	22.0544	1.26367	4.80164	74.1137	0.0570458	6.36284	13.4433	30.0039	3.79979	1.10575	48.3527	5.34457	24.6593
0	12	135	14.1578	521.703	16.5182	20.2046	515.192	111.278	22.5614	1.46656	5.25698	75.58	0.0606403	6.41319	13.8268	30.8129	3.9029	1.12853	49.6711	5.44883	25.364
0	12	140	14.2998	521.707	16.8469	20.7308	499.111	113.862	23.0441	1.6996	5.7442	76.924	0.064323	6.44976	14.1977	31.5939	4.00246	1.15038	50.9445	5.54471	26.0492
0	12	145	14.435	521.709	17.1624	21.2388	484.424	116.35	23.503	1.96702	6.26465	78.1428	0.0680875	6.47273	14.5563	32.3478	4.09857	1.17134	52.174	5.63229	26.7155
0	12	150	14.564	521.711	17.4652	21.7292	470.971	118.747	23.9382	2.27359	6.8196	79.2331	0.0719264	6.48223	14.9028	33.0754	4.19133	1.19145	53.3609	5.71163	27.3637
0	12	155	14.687	521.712	17.756	22.2025	458.617	121.055	24.3502	2.62472	7.41019	80.1912	0.0758307	6.4784	15.2375	33.7773	4.28082	1.21074	54.5063	5.78277	27.9945
0	12	160	14.8045	521.713	18.0351	22.659	447.244	123.277	24.739	3.02645	8.03738	81.0125	0.0797896	6.46136	15.5607	34.4543	4.36715	1.22926	55.6114	5.84576	28.6085
0	12	165	14.9167	521.713	18.303	23.0994	436.749	125.416	25.1047	3.48556	8.70194	81.6924	0.0837906	6.43123	15.8728	35.1071	4.4504	1.24702	56.6774	5.90063	29.2065
0	12	170	15.0239	521.713	18.5602	23.5239	427.045	127.475	25.4475	4.0096	9.40433	82.2253	0.0878193	6.38814	16.1741	35.7366	4.53067	1.26406	57.7054	5.9474	29.7892
0	12	175	15.1263	521.714	18.8071	23.9332	418.053	129.457	25.7673	4.60694	10.1447	82.6055	0.0918586	6.33221	16.4648	36.3433	4.60805	1.28042	58.6965	5.9861	30.3572
0	12	180	15.2243	521.714	19.0442	24.3276	409.706	131.364	26.0641	5.28682	10.9228	82.8267	0.0958891	6.26356	16.7452	36.9281	4.68263	1.29611	59.652	6.01674	30.9113
0	12	185	15.318	521.714	19.2717	24.7077	401.944	133.199	26.3376	6.05932	11.7377	82.8821	0.0998886	6.18235	17.0157	37.4915	4.75449	1.31117	60.5729	6.03932	31.4522
0	12	190	15.4076	521.714	19.4902	25.0739	394.714	134.965	26.5877	6.93545	12.5882	82.7648	0.103832	6.08875	17.2766	38.0344	4.82373	1.32562	61.4603	6.05384	31.9806
0	12	195	15.4935	521.714	19.6999	25.4266	387.97	136.664	26.8141	7.92699	13.4721	82.4676	0.107691	5.98296	17.5281	38.5573	4.89043	1.33949	62.3153	6.06031	32.497
0	12	200	15.5756	521.714	19.9012	25.7662	381.669	138.298	27.0164	9.04649	14.3865	81.9833	0.111434	5.86521	17.7705	39.061	4.95468	1.3528	63.139	6.05875	33.0023
0	14	20	7.95783	476.633	3.44391	2.93741	5081.97	19.1524	3.97108	0.0147249	0.183363	13.5566	0.00395704	1.42669	1.89419	4.61465	0.569797	0.241673	7.32031	0.917033	3.69762
0	14	25	8.78178	516.326	4.82948	4.11419	3632.8	27.772	5.75507	0.0241342	0.285516	19.6539	0.00600998	2.05336	2.8676	6.87367	0.854724	0.337557	10.9336	1.36115	5.51252
0	14	30	9.50317	542.921	6.15835	5.29168	2800.19	36.3664	7.53169	0.035724	0.401441	25.7294	0.00824059	2.66817	3.88065	9.18541	1.14742	0.428965	14.6424	1.81237	7.37305
0	14	35	10.146	560.74	7.39505	6.44199	2268.88	44.6333	9.23825	0.0495667	0.528979	31.5677	0.0105871	3.2488	4.88929	11.4555	1.43541	0.513566	18.2938	2.25188	9.20361
0	14	40	10.726	572.678	8.53198	7.55336	1904.05	52.4528	10.8499	0.0658579	0.667363	37.0829	0.01302	3.78682	5.871	13.6394	1.71272	0.590952	21.814	2.67093	10.9684
0	14	45	11.2543	580.677	9.57437	8.62216	1639.79	59.8018	12.362	0.0848987	0.816721	42.2571	0.015529	4.28103	6.8161	15.7211	1.97716	0.661584	25.176	3.06648	12.6546
0	14	50	11.7389	586.036	10.5322	9.64837	1440.52	66.7015	13.7789	0.107081	0.977711	47.1044	0.0181136	4.73346	7.72188	17.6993	2.22845	0.726225	28.3758	3.43835	14.2609
0	14	55	12.1861	589.626	11.4162	10.6334	1285.53	73.1899	15.1084	0.13288	1.15129	51.65	0.0207784	5.14729	8.5889	19.5788	2.46719	0.785669	31.4206	3.78761	15.7912
0	14	60	12.6005	592.032	12.236	11.5791	1161.98	79.3074	16.359	0.162853	1.33859	55.9211	0.0235296	5.52578	9.41908	21.367	2.69427	0.840626	34.3209	4.11574	17.2512
0	14	65	12.9863	593.644	12.9999	12.4871	1061.51	85.091	17.5384	0.197644	1.54082	59.9422	0.0263732	5.87189	10.2147	23.0709	2.91062	0.891696	37.0879	4.42424	18.6466
0	14	70	13.3464	594.724	13.7147	13.359	978.477	90.5725	18.653	0.237991	1.75925	63.7342	0.0293151	6.18815	10.9778	24.6971	3.11706	0.939365	39.7314	4.71442	19.9827
0	14	75	13.6835	595.447	14.3858	14.1959	908.9	95.7784	19.7082	0.284736	1.99519	67.3137	0.0323598	6.47662	11.7105	26.2512	3.31432	0.984023	42.26	4.9874	21.2638
0	14	80	14	595.932	15.0177	14.9992	849.916	100.73	20.7085	0.338838	2.24998	70.694	0.0355113	6.73902	12.4141	27.7378	3.50298	1.02599	44.6809	5.24412	22.4936
0	14	85	14.2976	596.257	15.6139	15.7698	799.407	105.446	21.6576	0.40139	2.52501	73.8856	0.0387723	6.97676	13.0902	29.1607	3.68354	1.06551	46.9999	5.48535	23.6754
0	14	90	14.5781	596.474	16.1773	16.5086	755.774	109.941	22.5583	0.473639	2.82168	76.8965	0.0421449	7.19101	13.7397	30.5233	3.85641	1.10279	49.2222	5.71173	24.8116
0	14	95	14.8428	596.62	16.7103	17.2167	717.788	114.228	23.4133	0.557002	3.14143	79.7332	0.0456301	7.38276	14.3637	31.8283	4.02194	1.13802	51.352	5.9238	25.9045
0	14	100	15.093	596.718	17.2151	17.8948	684.491	118.317	24.2248	0.653096	3.48576	82.4006	0.0492285	7.55286	14.9632	33.0782	4.18046	1.17133	53.3931	6.12204	26.9562
0	14	105	15.3297	596.783	17.6935	18.5438	655.124	122.219	24.9945	0.763759	3.85618	84.9024	0.0529397	7.70208	15.5387	34.2752	4.33225	1.20286	55.349	6.30688	27.9683
0	14	110	15.5541	596.827	18.147	19.1648	629.08	125.942	25.7241	0.891087	4.25425	87.2415	0.0567626	7.83107	16.0912	35.4213	4.47755	1.23271	57.2228	6.47868	28.9426
0	14	115	15.7669	596.857	18.5772	19.7585	605.868	129.495	26.4152	1.03746	4.68156	89.4201	0.0606956	7.94045	16.6214	36.5184	4.61663	1.26098	59.0174	6.6378	29.8806
0	14	120	15.969	596.876	18.9852	20.326	585.087	132.885	27.0692	1.20559	5.13971	91.4395	0.064736	8.03077	17.13	37.5684	4.7497	1.28778	60.7359	6.78456	30.7839
0	14	125	16.161	596.889	19.3724	20.8681	566.404	136.119	27.6872	1.39855	5.63032	93.3004	0.0688804	8.10254	17.6176	38.5731	4.877	1.31317	62.3808	6.91926	31.6538
0	14	130	16.3437	596.898	19.7398	21.3857	549.546	139.204	28.2705	1.61983	6.15499	95.0029	0.0731243	8.15622	18.0849	39.5341	4.99874	1.33724	63.955	7.04217	32.4919
0	14	135	16.5175	596.904	20.0884	21.8798	534.282	142.148	28.8201	1.8734	6.71531	96.5465	0.0774624	8.19225	18.5327	40.4531	5.11513	1.36006	65.461	7.15357	33.2995
0	14	140	16.6831	596.908	20.4194	22.3512	520.416	144.954	29.3369	2.16372	7.3128	97.93	0.081888	8.21104	18.9616	41.3317	5.22638	1.3817	66.9014	7.2537	34.0781
0	14	145	16.8408	596.911	20.7335	22.8008	507.786	147.631	29.8218	2.49585	7.94893	99.1517	0.086393	8.21294	19.3723	42.1716	5.33269	1.40222	68.2788	7.34277	34.8288
0	14	150	16.9913	596.913	21.0316	23.2295	496.249	150.184	30.2756	2.8755	8.62501	100.209	0.090968	8.19832	19.7654	42.9741	5.43425	1.42167	69.5954	7.421	35.5531
0	14	155	17.1349	596.914	21.3145	23.6382	485.686	152.617	30.699	3.30906	9.34223	101.099	0.0956018	8.1675	20.1416	43.7409	5.53126	1.44012	70.8538	7.48857	36.2523
0	14	160	17.2719	596.915	21.5831	24.0277	475.992	154.937	31.0925	3.80371	10.1015	101.818	0.100281	8.12077	20.5014	44.4733	5.6239	1.45761	72.0563	7.54566	36.9277
0	14	165	17.4028	596.915	21.8381	24.3988	467.076	157.148	31.4566	4.36746	10.9037	102.362	0.104991	8.05843	20.8457	45.1728	5.71234	1.4742	73.2051	7.59242	37.5804
0	14	170	17.5278	596.915	22.0801	24.7522	458.861	159.255	31.7918	5.00923	11.7489	102.725	0.109713	7.98075	21.1748	45.8408	5.79677	1.48994	74.3024	7.62899	38.2118
0	14	175	17.6474	596.916	22.3098	25.0888	451.278	161.264	32.0983	5.73886	12.6372	102.902	0.114428	7.88802	21.4896	46.4785	5.87735	1.50486	75.3503	7.65548	38.823
0	14	180	17.7616	596.916	22.5278	25.4093	444.265	163.178	32.3763	6.56719	13.5681	102.886	0.119112	7.78049	21.7904	47.0873	5.95425	1.51901	76.3509	7.672	39.4153
0	14	185	17.871	596.916	22.7348	25.7144	437.77	165.002	32.626	7.50605	14.5402	102.671	0.123738	7.65846	22.0779	47.6683	6.02762	1.53243	77.3063	7.67864	39.9897
0	14	190	17.9756	596.916	22.9312	26.0048	431.747	166.739	32.8472	8.56825	15.5518	102.25	0.128277	7.52222	22.3526	48.2229	6.09762	1.54516	78.2182	7.67551	40.5473
0	14	195	18.0757	596.916	23.1177	26.2812	426.152	168.395	33.0399	9.76753	16.6001	101.615	0.132695	7.37212	22.6151	48.752	6.16439	1.55723	79.0887	7.66267	41.0893
0	14	200	18.1716	596.916	23.2947	26.5441	420.95	169.972	33.204	11.1184	17.6815	100.76	0.136955	7.20853	22.8658	49.2569	6.22808	1.56867	79.9195	7.64023	41.6166
0	16	20	9.09467	536.681	4.47553	3.54181	4542.6	25.9952	5.38987	0.0199858	0.248875	18.4001	0.00537082	1.93642	2.69473	6.43984	0.796785	0.311855	10.2432	1.27974	5.1601
0	16	25	10.0363	581.376	6.2328	4.91604	3283.69	37.4315	7.75677	0.0325285	0.384823	26.4899	0.00810035	2.76756	4.04944	9.52254	1.1862	0.432549	15.1907	1.88569	7.63685
0	16	30	10.8608	611.321	7.89313	6.26632	2559.37	48.6749	10.0808	0.0478151	0.537311	34.4377	0.0110297	3.57123	5.43978	12.633	1.58046	0.545867	20.1991	2.4926	10.1404
0	16	35	11.5954	631.384	9.41526	7.56243	2096.13	59.3392	12.2821	0.065898	0.703267	41.9687	0.0140754	4.31922	6.80508	15.6448	1.9628	0.649146	25.0619	3.0754	12.5694
0	16	40	12.2583	644.827	10.794	8.79392	1777.16	69.2894	14.3326	0.0869973	0.881576	48.9859	0.0171993	5.00233	8.11624	18.5032	2.32583	0.742193	29.6874	3.62338	14.8798
0	16	45	12.8621	653.833	12.04	9.95961	1545.44	78.518	16.2309	0.11147	1.07233	55.4824	0.0203891	5.62087	9.36235	21.1922	2.66732	0.825867	34.0478	4.13365	17.0586
0	16	50	13.4159	659.867	13.1689	11.0621	1370.21	87.0725	17.987	0.139784	1.27631	61.4903	0.0236456	6.17909	10.5419	23.7154	2.98759	0.901343	38.1462	4.60706	19.1083
0	16	55	13.9269	663.91	14.1965	12.105	1233.56	95.0179	19.6143	0.172509	1.49465	67.054	0.0269754	6.68241	11.6575	26.0835	3.28803	0.969772	41.9988	5.04596	21.0376
0	16	60	14.4006	666.619	15.1368	13.0921	1124.41	102.419	21.1264	0.210311	1.72868	72.2176	0.0303865	7.1361	12.7133	28.3097	3.57027	1.03216	45.6254	5.45307	22.8567
0	16	65	14.8414	668.434	16.0016	14.0268	1035.51	109.334	22.5352	0.253954	1.97981	77.0203	0.0338872	7.54485	13.7136	30.4065	3.83594	1.08936	49.0454	5.83097	24.5755
0	16	70	15.253	669.65	16.8002	14.912	961.947	115.812	23.8509	0.304311	2.24949	81.4949	0.0374842	7.91259	14.6625	32.3848	4.08645	1.14202	52.2758	6.18193	26.2029
0	16	75	15.6383	670.464	17.5405	15.7503	900.272	121.894	25.082	0.362375	2.53922	85.6681	0.0411834	8.2426	15.5635	34.2542	4.32301	1.19071	55.3314	6.50788	27.7463
0	16	80	16	671.01	18.2286	16.5439	847.98	127.615	26.2355	0.429271	2.85049	89.5617	0.044989	8.53762	16.4194	36.0225	4.54666	1.23586	58.2245	6.81045	29.2121
0	16	85	16.3401	671.376	18.8696	17.2949	803.217	133.001	27.3171	0.50628	3.18484	93.1931	0.0489042	8.79991	17.233	37.6966	4.75826	1.27782	60.9657	7.09101	30.6056
0	16	90	16.6607	671.621	19.4677	18.0053	764.577	138.078	28.3317	0.594857	3.54383	96.5766	0.052931	9.0314	18.0065	39.2822	4.95857	1.3169	63.5641	7.35074	31.9315
0	16	95	16.9632	671.785	20.0266	18.6769	730.979	142.867	29.2835	0.696654	3.92905	99.7239	0.0570705	9.23376	18.7418	40.7844	5.14822	1.35333	66.0277	7.59068	33.1937
0	16	100	17.2491	671.895	20.5492	19.3115	701.574	147.385	30.1763	0.813548	4.34213	102.645	0.0613229	9.40844	19.4407	42.2077	5.32782	1.38734	68.3635	7.81171	34.396
0	16	105	17.5197	671.969	21.0383	19.9107	675.691	151.649	31.0131	0.947673	4.78475	105.347	0.0656876	9.55674	20.1049	43.5563	5.49788	1.4191	70.5781	8.01467	35.5416
0	16	110	17.7761	672.018	21.4962	20.4762	652.789	155.674	31.797	1.10145	5.25858	107.837	0.070163	9.67981	20.736	44.8339	5.65889	1.44879	72.6775	8.20029	36.6336
0	16	115	18.0193	672.051	21.9251	21.0097	632.43	159.473	32.5305	1.27764	5.76535	110.121	0.0747469	9.7787	21.3354	46.0442	5.81132	1.47655	74.6674	8.36926	37.6749
0	16	120	18.2503	672.073	22.3269	21.5127	614.256	163.06	33.216	1.47935	6.30681	112.203	0.079436	9.85437	21.9046	47.1904	5.95559	1.5025	76.553	8.52221	38.6682
0	16	125	18.4697	672.088	22.7034	21.9867	597.97	166.445	33.8557	1.71013	6.88469	114.087	0.0842262	9.9077	22.4449	48.2757	6.09211	1.52679	78.3395	8.65972	39.616
0	16	130	18.6785	672.098	23.0562	22.4333	583.326	169.64	34.4516	1.974	7.50072	115.774	0.0891123	9.93951	22.9576	49.3033	6.22127	1.54951	80.0317	8.78236	40.521
0	16	135	18.8771	672.105	23.3869	22.8538	570.116	172.656	35.0056	2.27548	8.15658	117.268	0.0940879	9.95052	23.4441	50.276	6.34345	1.57076	81.6343	8.89061	41.3854
0	16	140	19.0663	672.109	23.6968	23.2497	558.166	175.502	35.5194	2.6197	8.85391	118.568	0.0991451	9.94144	23.9056	51.1965	6.459	1.59065	83.1518	8.98496	42.2116
0	16	145	19.2467	672.112	23.9874	23.6223	547.326	178.188	35.9944	3.01245	9.59422	119.674	0.104275	9.91288	24.3431	52.0676	6.56827	1.60927	84.5883	9.06583	43.0018
0	16	150	19.4186	672.114	24.2597	23.9729	537.47	180.723	36.4321	3.46022	10.3789	120.586	0.109466	9.86543	24.758	52.8918	6.67157	1.62669	85.9481	9.13363	43.7581
0	16	155	19.5827	672.116	24.515	24.3026	528.489	183.115	36.8336	3.97032	11.2091	121.302	0.114706	9.79963	25.1513	53.6714	6.76922	1.64299	87.235	9.18871	44.4827
0	16	160	19.7393	672.117	24.7542	24.6126	520.289	185.372	37.2001	4.55089	12.0859	121.819	0.11998	9.71598	25.5241	54.4089	6.86151	1.65824	88.4528	9.2314	45.1775
0	16	165	19.8889	672.117	24.9786	24.9041	512.786	187.501	37.5325	5.21105	13.0097	122.133	0.12527	9.61493	25.8773	55.1064	6.94874	1.67252	89.605	9.26201	45.8444
0	16	170	20.0318	672.118	25.1888	25.178	505.911	189.511	37.8316	5.96088	13.981	122.24	0.130557	9.49693	26.2121	55.7661	7.03117	1.68588	90.6952	9.28079	46.4853
0	16	175	20.1684	672.118	25.386	25.4355	499.601	191.406	38.0979	6.81153	14.9993	122.135	0.135816	9.3624	26.5292	56.3899	7.10905	1.69838	91.7265	9.28798	47.1019
0	16	180	20.299	672.118	25.5707	25.6774	493.8	193.195	38.3321	7.77525	16.064	121.812	0.141023	9.21174	26.8296	56.9798	7.18264	1.71008	92.7022	9.2838	47.696
0	16	185	20.424	672.118	25.744	25.9046	488.461	194.883	38.5344	8.86537	17.1734	121.264	0.146147	9.04537	27.1142	57.5376	7.25217	1.72103	93.6251	9.26844	48.2692
0	16	190	20.5435	672.118	25.9063	26.1181	483.54	196.475	38.7051	10.0963	18.3253	120.485	0.151154	8.86371	27.3838	58.0651	7.31786	1.73127	94.498	9.24207	48.823
0	16	195	20.6579	672.118	26.0586	26.3186	479	197.978	38.8442	11.4834	19.5163	119.467	0.156006	8.66721	27.6392	58.5638	7.37992	1.74086	95.3238	9.20486	49.3589
0	16	200	20.7675	672.118	26.2013	26.5068	474.806	199.396	38.9518	13.0431	20.7423	118.202	0.160663	8.45636	27.8811	59.0354	7.43855	1.74983	96.1048	9.15697	49.8784
0	18	20	10.2315	596.729	5.63459	4.1653	4135.02	34.0062	7.05088	0.0261449	0.325572	24.0705	0.00702596	2.53317	3.67427	8.6331	1.07004	0.390175	13.7676	1.71559	6.91751
0	18	25	11.2909	646.425	7.78848	5.7253	3025.28	48.5986	10.0709	0.0422328	0.499628	34.3926	0.0105169	3.59321	5.47753	12.6655	1.58006	0.537115	20.2602	2.50808	10.1574
0	18	30	12.2184	679.721	9.79052	7.22773	2386.22	62.7258	12.9909	0.0616178	0.692417	44.3788	0.0142136	4.60214	7.30029	16.6721	2.08827	0.672788	26.7334	3.28955	13.3825
0	18	35	13.0449	702.029	11.5959	8.64224	1976.79	75.9224	15.7145	0.0843141	0.899806	53.6975	0.0180089	5.52629	9.0636	20.4931	2.57345	0.794372	32.9245	4.02845	16.4646
0	18	40	13.7906	716.975	13.205	9.96181	1694.22	88.0538	18.214	0.110557	1.12032	62.2519	0.0218571	6.35703	10.7326	24.0662	3.02712	0.902101	38.728	4.71276	19.3534
0	18	45	14.4698	726.989	14.6362	11.1894	1488.42	99.1454	20.4949	0.140754	1.35404	70.0582	0.0257455	7.09753	12.297	27.3803	3.44764	0.99741	44.1224	5.34067	22.0397
0	18	50	15.0929	733.699	15.9131	12.3314	1332.42	109.286	22.5757	0.175445	1.60191	77.1773	0.0296779	7.75545	13.7581	30.4479	3.8365	1.08202	49.1245	5.91495	24.5329
0	18	55	15.6678	738.194	17.0582	13.3948	1210.52	118.579	24.478	0.215286	1.86527	83.6811	0.0336643	8.33942	15.1225	33.2894	4.1963	1.15755	53.7657	6.43996	26.8494
0	18	60	16.2007	741.206	18.0906	14.3859	1112.99	127.124	26.2224	0.261042	2.14567	89.6377	0.0377163	8.85745	16.3978	35.9267	4.52987	1.22536	58.0797	6.92026	29.0064
0	18	65	16.6966	743.224	19.0264	15.3102	1033.48	135.008	27.8268	0.313587	2.4447	95.1059	0.0418444	9.3165	17.5917	38.3799	4.83981	1.2866	62.098	7.36002	31.0199
0	18	70	17.1596	744.576	19.8784	16.1727	967.662	142.301	29.3063	0.373915	2.76401	100.135	0.0460578	9.7224	18.7108	40.6667	5.12838	1.34216	65.8481	7.76285	32.9038
0	18	75	17.5931	745.482	20.6571	16.9775	912.493	149.066	30.6732	0.443153	3.10524	104.765	0.0503638	10.08	19.7612	42.8019	5.39753	1.39277	69.3534	8.13183	34.67
0	18	80	18	746.088	21.3708	17.7283	865.758	155.353	31.9379	0.522576	3.47006	109.029	0.0547677	10.3933	20.7479	44.7981	5.64888	1.43901	72.6339	8.46955	36.3285
0	18	85	18.3827	746.495	22.0265	18.4284	825.807	161.202	33.1092	0.61363	3.86013	112.953	0.0592736	10.6658	21.6753	46.6661	5.88383	1.48138	75.7066	8.77823	37.8878
0	18	90	18.7432	746.767	22.63	19.081	791.389	166.651	34.1944	0.717952	4.27716	116.561	0.0638841	10.9003	22.5473	48.4153	6.1036	1.52025	78.5865	9.05979	39.3555
0	18	95	19.0836	746.95	23.1861	19.689	761.535	171.731	35.1998	0.837402	4.72285	119.872	0.0686007	11.0993	23.3674	50.0539	6.30925	1.55598	81.2865	9.3159	40.738
0	18	100	19.4052	747.072	23.699	20.255	735.484	176.469	36.131	0.974088	5.19898	122.9	0.0734239	11.265	24.1385	51.5893	6.50174	1.58885	83.8184	9.54804	42.0413
0	18	105	19.7097	747.154	24.1724	20.7818	712.63	180.89	36.993	1.1304	5.70733	125.66	0.0783533	11.3995	24.8637	53.0282	6.68192	1.61911	86.1929	9.75757	43.2706
0	18	110	19.9981	747.209	24.6096	21.2717	692.486	185.016	37.7902	1.30906	6.24973	128.163	0.0833875	11.5043	25.5456	54.3767	6.85058	1.64698	88.4198	9.94569	44.431
0	18	115	20.2718	747.246	25.0135	21.7271	674.654	188.867	38.5265	1.51313	6.82802	130.419	0.0885242	11.5811	26.1867	55.6404	7.00846	1.67266	90.5082	10.1135	45.5269
0	18	120	20.5316	747.271	25.3868	22.1503	658.809	192.463	39.2056	1.74611	7.44408	132.436	0.0937602	11.6313	26.7894	56.8247	7.15624	1.69633	92.4667	10.2621	46.5626
0	18	125	20.7785	747.287	25.7318	22.5433	644.681	195.82	39.8308	2.01195	8.09975	134.222	0.099091	11.6563	27.3559	57.9345	7.29456	1.71815	94.3031	10.3923	47.5422
0	18	130	21.0133	747.298	26.0507	22.9082	632.044	198.955	40.4051	2.31511	8.79689	135.781	0.104511	11.6571	27.8883	58.9745	7.42402	1.73826	96.025	10.5051	48.4694
0	18	135	21.2368	747.306	26.3455	23.2468	620.71	201.882	40.9312	2.66066	9.53728	137.118	0.110015	11.6349	28.3886	59.949	7.54518	1.75681	97.6395	10.6011	49.3478
0	18	140	21.4496	747.311	26.6181	23.561	610.517	204.616	41.4116	3.05428	10.3227	138.237	0.115592	11.5906	28.8587	60.8621	7.65856	1.77391	99.1533	10.6813	50.1809
0	18	145	21.6525	747.314	26.8701	23.8525	601.329	207.169	41.8486	3.5024	11.1546	139.138	0.121234	11.5251	29.3004	61.7178	7.76466	1.78967	100.573	10.7461	50.9717
0	18	150	21.846	747.316	27.1031	24.1227	593.03	209.554	42.2441	4.01223	12.0346	139.824	0.126929	11.4393	29.7155	62.5196	7.86395	1.80421	101.903	10.7962	51.7234
0	18	155	22.0305	747.318	27.3186	24.3732	585.52	211.781	42.5999	4.59186	12.9639	140.292	0.132663	11.3337	30.1055	63.271	7.95688	1.81761	103.151	10.8322	52.4388
0	18	160	22.2067	747.319	27.5178	24.6054	578.71	213.862	42.9176	5.25034	13.9434	140.542	0.13842	11.2093	30.4719	63.9752	8.04384	1.82996	104.321	10.8545	53.1207
0	18	165	22.375	747.319	27.702	24.8206	572.527	215.807	43.1985	5.99771	14.9737	140.571	0.144181	11.0664	30.8163	64.6352	8.12524	1.84135	105.418	10.8636	53.7717
0	18	170	22.5358	747.32	27.8724	25.02	566.904	217.624	43.4437	6.84515	16.055	140.374	0.149924	10.9058	31.1399	65.2539	8.20142	1.85185	106.447	10.8598	54.3941
0	18	175	22.6895	747.32	28.0299	25.2046	561.784	219.322	43.6543	7.80496	17.1869	139.948	0.155624	10.7279	31.4441	65.8339	8.27274	1.86152	107.412	10.8435	54.9904
0	18	180	22.8364	747.32	28.1755	25.3757	557.115	220.909	43.8309	8.89063	18.3684	139.286	0.161253	10.5332	31.7299	66.3776	8.33951	1.87043	108.318	10.815	55.5626
0	18	185	22.977	747.32	28.3102	25.5341	552.854	222.394	43.9741	10.1168	19.5977	138.383	0.166777	10.3223	31.9987	66.8876	8.40203	1.87865	109.167	10.7746	56.113
0	18	190	23.1115	747.32	28.4347	25.6808	548.96	223.781	44.0843	11.4995	20.8721	137.23	0.172161	10.0956	32.2514	67.3658	8.46057	1.88622	109.964	10.7224	56.6434
0	18	195	23.2402	747.32	28.5499	25.8166	545.399	225.079	44.1616	13.0554	22.188	135.821	0.177362	9.85367	32.4891	67.8145	8.51541	1.89319	110.712	10.6588	57.1556
0	18	200	23.3634	747.321	28.6564	25.9424	542.139	226.294	44.2063	14.8025	23.5403	134.147	0.182336	9.59711	32.7126	68.2354	8.56678	1.89961	111.414	10.584	57.6514
0	20	20	11.3683	656.778	6.91382	4.80031	3820.22	43.1817	8.95333	0.0331992	0.413416	30.5651	0.00892168	3.21666	4.8414	11.2044	1.39086	0.476086	17.9127	2.22656	8.97781
0	20	25	12.5454	711.474	9.48075	6.52977	2831.1	61.2161	12.6855	0.0531976	0.629345	43.3219	0.0132474	4.5261	7.15624	16.3002	2.03597	0.650127	26.1425	3.22783	13.0724
0	20	30	13.576	748.12	11.8247	8.15936	2261.45	78.388	16.2346	0.0770034	0.865308	55.4598	0.0177627	5.75126	9.4581	21.2799	2.66789	0.807932	34.2139	4.19873	17.0812
0	20	35	14.4943	772.673	13.901	9.66154	1896.1	94.1668	19.4907	0.104575	1.11603	66.6011	0.0223365	6.85427	11.6493	25.9519	3.26102	0.946778	41.809	5.10153	20.8504
0	20	40	15.3229	789.124	15.7191	11.0352	1643.53	108.442	22.4314	0.136156	1.37972	76.666	0.0269179	7.82896	13.6915	30.2522	3.80662	1.06759	48.818	5.92415	24.3281
0	20	45	16.0776	800.146	17.3089	12.2893	1459.24	121.295	25.0737	0.172199	1.65655	85.7096	0.0314972	8.68316	15.5776	34.181	4.30447	1.17259	55.2357	6.66718	27.5139
0	20	50	16.7699	807.53	18.7036	13.4353	1319.29	132.874	27.4484	0.213312	1.94767	93.8351	0.0360835	9.42937	17.3146	37.7651	4.75793	1.2642	61.1018	7.33643	30.4287
0	20	55	17.4087	812.478	19.9341	14.4844	1209.78	143.336	29.5884	0.260232	2.2547	101.152	0.0406926	10.0805	18.9147	41.0392	5.17146	1.3446	66.47	7.9392	33.1
0	20	60	18.0008	815.793	21.026	15.4461	1122.09	152.824	31.5235	0.313813	2.57943	107.759	0.0453409	10.6481	20.3911	44.0375	5.54951	1.41559	71.3938	8.48258	35.5549
0	20	65	18.5518	818.014	22.0002	16.3287	1050.59	161.46	33.2791	0.375029	2.9237	113.74	0.0500432	11.1419	21.756	46.7905	5.89603	1.47865	75.9212	8.97289	37.8176
0	20	70	19.0663	819.502	22.8736	17.1392	991.438	169.348	34.8763	0.444982	3.28934	119.167	0.0548117	11.5703	23.02	49.3244	6.21441	1.53494	80.0937	9.41551	39.9089
0	20	75	19.5479	820.499	23.6597	17.8835	941.918	176.57	36.3326	0.524917	3.67818	124.095	0.0596562	11.9398	24.1923	51.6612	6.50754	1.58539	83.9464	9.81499	41.8462
0	20	80	20	821.167	24.3694	18.5671	900.052	183.198	37.6624	0.616242	4.09203	128.571	0.0645842	12.2562	25.2808	53.8196	6.77783	1.63075	87.509	10.1752	43.6445
0	20	85	20.4252	821.614	25.0116	19.1945	864.359	189.289	38.878	0.720546	4.53271	132.634	0.0696012	12.5242	26.2923	55.8157	7.02736	1.67165	90.8071	10.4994	45.3164
0	20	90	20.8258	821.914	25.5937	19.7703	833.711	194.896	39.9897	0.839632	5.00206	136.316	0.0747113	12.7477	27.233	57.6633	7.25794	1.70858	93.8628	10.7903	46.8729
0	20	95	21.204	822.115	26.1222	20.2983	807.232	200.06	41.0064	0.975541	5.50194	139.646	0.0799172	12.9303	28.1081	59.3744	7.47112	1.74198	96.6956	11.0506	48.3238
0	20	100	21.5614	822.25	26.6025	20.7823	784.23	204.821	41.9359	1.13059	6.03425	142.645	0.0852203	13.0749	28.9224	60.9601	7.66833	1.77222	99.323	11.2824	49.6777
0	20	105	21.8996	822.34	27.0392	21.2257	764.152	209.212	42.785	1.30739	6.60093	145.334	0.0906212	13.1843	29.6803	62.4298	7.8508	1.79961	101.761	11.4875	50.9423
0	20	110	22.2201	822.4	27.4365	21.6316	746.553	213.264	43.56	1.50892	7.20394	147.731	0.0961191	13.2608	30.3858	63.7926	8.01969	1.82444	104.023	11.6679	52.1247
0	20	115	22.5242	822.441	27.7982	22.0031	731.069	217.005	44.2661	1.73856	7.84526	149.848	0.101713	13.3065	31.0427	65.0566	8.17604	1.84694	106.122	11.8251	53.2315
0	20	120	22.8128	822.468	28.1275	22.3429	717.398	220.459	44.9085	2.0001	8.52691	151.7	0.107399	13.3233	31.6544	66.229	8.32081	1.86735	108.072	11.9604	54.2686
0	20	125	23.0872	822.486	28.4273	22.6536	705.293	223.65	45.4915	2.29789	9.25088	153.297	0.113174	13.3129	32.224	67.3169	8.45488	1.88586	109.882	12.0753	55.2416
0	20	130	23.3481	822.498	28.7004	22.9376	694.545	226.599	46.0191	2.63679	10.0192	154.647	0.119033	13.2768	32.7545	68.3266	8.57907	1.90264	111.563	12.171	56.1556
0	20	135	23.5964	822.506	28.9491	23.1971	684.979	229.324	46.495	3.02232	10.8337	155.757	0.124969	13.2164	33.2488	69.2638	8.69412	1.91786	113.125	12.2483	57.0155
0	20	140	23.8329	822.512	29.1757	23.4341	676.445	231.844	46.9223	3.46071	11.6963	156.632	0.130974	13.133	33.7095	70.1341	8.80074	1.93165	114.576	12.3085	57.8256
0	20	145	24.0583	822.515	29.3821	23.6506	668.818	234.175	47.3038	3.95896	12.6087	157.276	0.137038	13.0275	34.1388	70.9424	8.89957	1.94416	115.925	12.3523	58.5902
0	20	150	24.2733	822.518	29.5701	23.8482	661.988	236.332	47.6423	4.52494	13.5725	157.691	0.143149	12.901	34.5391	71.6935	8.9912	1.9555	117.179	12.3804	59.3131
0	20	155	24.4784	822.519	29.7414	24.0286	655.863	238.328	47.9397	5.16745	14.5889	157.877	0.149293	12.7544	34.9125	72.3916	9.07619	1.96577	118.346	12.3937	59.9979
0	20	160	24.6742	822.521	29.8974	24.1932	650.362	240.176	48.1982	5.89634	15.659	157.834	0.155452	12.5885	35.2608	73.0406	9.15504	1.97507	119.432	12.3926	60.648
0	20	165	24.8611	822.521	30.0396	24.3434	645.414	241.888	48.4193	6.72257	16.7834	157.559	0.161606	12.4039	35.5859	73.6443	9.22823	1.9835	120.442	12.3778	61.2666
0	20	170	25.0398	822.522	30.1691	24.4805	640.96	243.475	48.6044	7.65828	17.9621	157.049	0.167734	12.2013	35.8895	74.2062	9.29618	1.99113	121.383	12.3496	61.8565
0	20	175	25.2105	822.522	30.2871	24.6055	636.944	244.946	48.7546	8.71685	19.1949	156.299	0.173807	11.9812	36.1731	74.7292	9.35931	1.99804	122.26	12.3086	62.4206
0	20	180	25.3738	822.522	30.3945	24.7195	633.321	246.311	48.8709	9.91294	20.4805	155.302	0.179795	11.7444	36.4382	75.2164	9.41797	2.00429	123.077	12.2551	62.9613
0	20	185	25.53	822.523	30.4925	24.8235	630.049	247.578	48.9538	11.2625	21.817	154.053	0.185663	11.4912	36.686	75.6704	9.47251	2.00995	123.839	12.1894	63.4811
0	20	190	25.6794	822.523	30.5817	24.9184	627.092	248.754	49.0038	12.7827	23.2013	152.544	0.191373	11.2222	36.9178	76.0937	9.52324	2.01506	124.55	12.1116	63.9821
0	20	195	25.8224	822.523	30.663	25.0048	624.418	249.847	49.0211	14.492	24.6295	150.766	0.196879	10.938	37.1348	76.4886	9.57046	2.01968	125.214	12.0222	64.4664
0	20	200	25.9594	822.523	30.737	25.0837	621.997	250.862	49.0058	16.4097	26.0961	148.712	0.202132	10.6391	37.3381	76.8572	9.61443	2.02385	125.834	11.9213	64.9359

## Sheet: MAI50_Climate_Stage
jd	SCI	Age	TH	SDI	BAS	Dg	NUM	VOL	W_BARK	W_LARGE	W_MIDD	W_SMALL	W_VSMALL	W_FIRE	ROOT	STEM	BRANCH	LEAF	TOTAL	C_NON	C_COMM
1	10	20	5.68417	356.536	2.23403	2.43892	4781.93	11.1595	2.31383	0.00857974	0.10684	7.89901	0.00230565	0.831288	0.993378	2.53221	0.31378	0.159896	3.99926	0.503206	2.029
1	10	25	6.2727	386.228	3.11177	3.38604	3455.67	16.072	3.33054	0.0139668	0.165232	11.374	0.00347806	1.18831	1.49307	3.74509	0.46723	0.22182	5.92721	0.741618	3.00347
1	10	30	6.78798	406.122	3.95749	4.3401	2675.04	20.9895	4.34705	0.0206188	0.231699	14.8502	0.00475621	1.53998	2.01483	4.99068	0.625417	0.281136	7.91206	0.984707	4.00597
1	10	35	7.24715	419.451	4.75063	5.28124	2168.64	25.7522	5.33022	0.0285986	0.305206	18.2137	0.00610848	1.87447	2.53761	6.22188	0.782105	0.336468	9.87806	1.22307	4.9988
1	10	40	7.66146	428.381	5.48644	6.20038	1817.03	30.2942	6.26638	0.0380363	0.385436	21.4172	0.00751973	2.18708	3.05035	7.41576	0.934215	0.387555	11.7879	1.45219	5.96357
1	10	45	8.0388	434.364	6.16754	7.09394	1560.44	34.5997	7.15231	0.0491201	0.472533	24.4488	0.00898465	2.47689	3.54803	8.5634	1.08052	0.434644	13.6266	1.67033	6.89307
1	10	50	8.38495	438.373	6.79938	7.96093	1366	38.6769	7.98968	0.0620909	0.566926	27.3135	0.0105032	2.7447	4.0289	9.66313	1.22076	0.478164	15.3909	1.87721	7.78593
1	10	55	8.70433	441.059	7.3879	8.80146	1214.29	42.543	8.78206	0.0772388	0.669211	30.0226	0.0120779	2.99196	4.49286	10.7166	1.35511	0.518567	17.0831	2.07317	8.64343
1	10	60	9.00039	442.858	7.93858	9.61604	1093.1	46.2173	9.53343	0.0949043	0.780078	32.5887	0.0137121	3.22021	4.94051	11.7267	1.48395	0.556264	18.7074	2.25881	9.46786
1	10	65	9.2759	444.064	8.45609	10.4052	994.432	49.7177	10.2475	0.115481	0.900281	35.0236	0.0154096	3.43088	5.37266	12.6964	1.60765	0.591602	20.2683	2.43476	10.2617
1	10	70	9.53313	444.872	8.94428	11.1696	912.815	53.0595	10.9273	0.139421	1.03061	37.337	0.0171735	3.62516	5.79011	13.6287	1.72657	0.624864	21.7702	2.60157	11.0271
1	10	75	9.77396	445.413	9.40624	11.9095	844.387	56.2558	11.5757	0.167241	1.17188	39.5369	0.0190067	3.80407	6.19358	14.5257	1.84102	0.656279	23.2166	2.75971	11.766
1	10	80	10	445.776	9.84449	12.6253	786.351	59.317	12.1946	0.199531	1.32495	41.6295	0.0209115	3.9684	6.58365	15.3896	1.95125	0.686029	24.6106	2.90958	12.4801
1	10	85	10.2126	446.018	10.261	13.3176	736.633	62.2518	12.7859	0.236967	1.49068	43.6195	0.0228898	4.11884	6.96082	16.222	2.05746	0.714262	25.9546	3.05148	13.1706
1	10	90	10.4129	446.181	10.6575	13.9865	693.664	65.0674	13.3509	0.280318	1.66997	45.5103	0.0249429	4.25591	7.3255	17.0243	2.15983	0.741099	27.2507	3.18569	13.8386
1	10	95	10.602	446.29	11.0354	14.6325	656.237	67.7697	13.8908	0.330462	1.86377	47.3046	0.0270717	4.38009	7.67803	17.7974	2.2585	0.76664	28.5006	3.31241	14.485
1	10	100	10.7807	446.363	11.3958	15.256	623.409	70.3641	14.4067	0.388402	2.07301	49.0043	0.0292766	4.49175	8.01872	18.5426	2.3536	0.790971	29.7059	3.43183	15.1108
1	12	20	6.821	416.584	3.16743	3.13947	4091.7	16.7882	3.48088	0.0129072	0.160728	11.8831	0.00346857	1.25057	1.59271	3.95518	0.491311	0.22451	6.26371	0.785982	3.1692
1	12	25	7.52724	451.277	4.37895	4.31621	2992.78	23.9961	4.97261	0.0208529	0.246697	16.9818	0.00519287	1.77419	2.3748	5.80362	0.725617	0.309111	9.21315	1.14926	4.65436
1	12	30	8.14558	474.522	5.52771	5.47878	2344.7	31.1031	6.44163	0.0305537	0.343341	22.0056	0.00704794	2.28201	3.17927	7.67335	0.963412	0.388834	12.2049	1.51402	6.15933
1	12	35	8.69658	490.095	6.58785	6.60436	1923.05	37.8837	7.8412	0.042071	0.448984	26.7939	0.00898608	2.7575	3.97346	9.49391	1.19532	0.461988	15.1247	1.86628	7.62764
1	12	40	9.19375	500.529	7.55588	7.68425	1629.26	44.2558	9.15437	0.0555661	0.563072	31.2878	0.0109854	3.19504	4.74127	11.2337	1.41708	0.528443	17.9205	2.19984	9.03384
1	12	45	9.64656	507.52	8.43821	8.71649	1414.09	50.2111	10.3794	0.0712831	0.68574	35.4802	0.0130385	3.59446	5.47623	12.8826	1.62728	0.588732	20.5748	2.51281	10.3698
1	12	50	10.0619	512.204	9.24445	9.70196	1250.47	55.7733	11.5214	0.0895369	0.817525	39.3869	0.0151459	3.95794	6.17689	14.4411	1.82592	0.643593	23.0876	2.80541	11.6357
1	12	55	10.4452	515.343	9.98443	10.6425	1122.39	60.9773	12.5874	0.110707	0.959185	43.0316	0.0173113	4.2884	6.84417	15.9144	2.01363	0.693758	25.466	3.07871	12.8357
1	12	60	10.8005	517.445	10.6669	11.5402	1019.81	65.8587	13.5849	0.135237	1.1116	46.4382	0.0195395	4.58874	7.47985	17.3088	2.19122	0.73987	27.7198	3.33406	13.9748
1	12	65	11.1311	518.854	11.2992	12.3969	936.111	70.4496	14.5206	0.163636	1.27569	49.6282	0.0218352	4.86153	8.08593	18.6306	2.3595	0.782467	29.8585	3.57275	15.0579
1	12	70	11.4398	519.798	11.8874	13.2144	866.762	74.7775	15.4	0.196487	1.45245	52.6195	0.0242028	5.10899	8.66426	19.8855	2.51919	0.821986	31.8909	3.79593	16.0895
1	12	75	11.7288	520.43	12.4362	13.9941	808.554	78.8653	16.228	0.234455	1.64287	55.427	0.0266455	5.33294	9.2165	21.0781	2.67091	0.858778	33.8243	4.00459	17.0736
1	12	80	12	520.854	12.9498	14.7374	759.156	82.7321	17.0084	0.278295	1.84796	58.0626	0.0291662	5.53491	9.74406	22.2128	2.81519	0.893128	35.6651	4.19956	18.0132
1	12	85	12.2551	521.138	13.4313	15.4456	716.831	86.3939	17.7444	0.328866	2.06878	60.5357	0.0317668	5.71618	10.2482	23.2928	2.95248	0.925268	37.4187	4.38154	18.9112
1	12	90	12.4955	521.328	13.8834	16.12	680.262	89.8642	18.4388	0.387145	2.30639	62.854	0.0344486	5.87781	10.7299	24.3212	3.08315	0.955391	39.0896	4.55114	19.77
1	12	95	12.7224	521.455	14.3085	16.7617	648.433	93.1546	19.094	0.454245	2.56189	65.0238	0.0372121	6.02076	11.1901	25.3005	3.20756	0.983658	40.6819	4.70886	20.5917
1	12	100	12.9368	521.541	14.7083	17.372	620.545	96.2756	19.7119	0.53143	2.83639	67.0501	0.0400577	6.14583	11.6297	26.2332	3.32599	1.01021	42.1992	4.85519	21.3781
1	14	20	7.95783	476.633	4.25756	3.8742	3611.65	23.7258	4.91933	0.018241	0.227148	16.7937	0.00490194	1.76737	2.37552	5.77012	0.718266	0.29931	9.16322	1.14665	4.62347
1	14	25	8.78178	516.326	5.83839	5.27012	2676.46	33.6352	6.97008	0.0292294	0.345794	23.8033	0.00727881	2.48687	3.51141	8.39456	1.05143	0.408734	13.3661	1.66233	6.73223
1	14	30	9.50317	542.921	7.31105	6.61986	2124.18	43.2449	8.95626	0.042481	0.477371	30.5959	0.00979925	3.17284	4.66076	11.0055	1.38381	0.510001	17.56	2.17148	8.83399
1	14	35	10.146	560.74	8.64618	7.89985	1763.99	52.2633	10.8175	0.05804	0.619407	36.9642	0.012397	3.80418	5.77721	13.5063	1.70251	0.601251	21.5872	2.65501	10.8513
1	14	40	10.726	572.678	9.84421	9.104	1512.26	60.6037	12.536	0.0760919	0.771068	42.8453	0.0150433	4.37527	6.8398	15.8583	2.00227	0.682671	25.383	3.10545	12.7528
1	14	45	11.2543	580.677	10.9177	10.2338	1327.29	68.2785	14.1143	0.0969329	0.932489	48.247	0.0177302	4.88786	7.84171	18.0534	2.2819	0.755249	28.9323	3.52141	14.532
1	14	50	11.7389	586.036	11.8824	11.2934	1186.21	75.3401	15.5634	0.120949	1.10434	53.205	0.0204595	5.3465	8.78314	20.0978	2.54213	0.820167	32.2432	3.9043	16.1935
1	14	55	12.1861	589.626	12.7536	12.2876	1075.49	81.8516	16.8964	0.148605	1.28754	57.7625	0.0232375	5.75645	9.66722	22.0028	2.78439	0.878538	35.3329	4.25653	17.7463
1	14	60	12.6005	592.032	13.5443	13.2208	986.624	87.8734	18.126	0.180442	1.48317	61.9612	0.026071	6.12262	10.4981	23.7808	3.0103	0.931315	38.2204	4.58069	19.2001
1	14	65	12.9863	593.644	14.2655	14.0969	914.011	93.4588	19.2631	0.21708	1.69234	65.837	0.0289668	6.44934	11.2798	25.4434	3.22134	0.979281	40.9237	4.8792	20.5641
1	14	70	13.3464	594.724	14.9261	14.9193	853.799	98.653	20.3171	0.259223	1.9162	69.4203	0.0319304	6.74023	12.016	27.0007	3.41885	1.02307	43.4587	5.15416	21.8466
1	14	75	13.6835	595.447	15.5332	15.6913	803.253	103.494	21.2957	0.307672	2.1559	72.7359	0.0349665	6.99833	12.7102	28.4616	3.60394	1.0632	45.8389	5.40736	23.0542
1	14	80	14	595.932	16.0926	16.4155	760.378	108.012	22.2055	0.363332	2.41263	75.8044	0.0380784	7.22618	13.365	29.8334	3.7776	1.10007	48.0761	5.64033	24.1931
1	14	85	14.2976	596.257	16.6092	17.0945	723.682	112.235	23.0519	0.427233	2.68758	78.6425	0.0412686	7.42595	13.9829	31.1226	3.94065	1.13403	50.1802	5.85439	25.2682
1	14	90	14.5781	596.474	17.0871	17.7307	692.029	116.186	23.8396	0.500542	2.98195	81.2642	0.0445387	7.59945	14.5662	32.3347	4.09381	1.16536	52.1601	6.05069	26.284
1	14	95	14.8428	596.62	17.5296	18.3266	664.539	119.884	24.5727	0.584582	3.29698	83.6812	0.0478895	7.74831	15.1168	33.4747	4.23772	1.1943	54.0235	6.23021	27.2445
1	14	100	15.093	596.718	17.9398	18.8842	640.517	123.347	25.2545	0.680859	3.63393	85.9034	0.0513212	7.87393	15.6366	34.5469	4.37296	1.22107	55.7775	6.39387	28.153
1	16	20	9.09467	536.681	5.49603	4.63075	3263.29	31.9859	6.63198	0.0245915	0.306229	22.6404	0.00660854	2.38267	3.35544	7.99577	0.99709	0.383632	12.7319	1.58894	6.40683
1	16	25	10.0363	581.376	7.47148	6.2282	2452.4	44.949	9.31458	0.0390613	0.462108	31.8099	0.00972717	3.32337	4.91406	11.5265	1.44581	0.519311	18.4056	2.28252	9.24394
1	16	30	10.8608	611.321	9.27663	7.73674	1973.25	57.2957	11.8663	0.0562836	0.632475	40.537	0.0129832	4.20373	6.46344	14.9763	1.88522	0.642428	23.9674	2.95497	12.0214
1	16	35	11.5954	631.384	10.8819	9.13522	1660.25	68.6782	14.2151	0.0762692	0.81395	48.5739	0.0162906	4.99899	7.94245	18.2226	2.2989	0.751186	29.2152	3.58214	14.6405
1	16	40	12.2583	644.827	12.2951	10.4229	1441	79.0245	16.3463	0.0992204	1.00544	55.8683	0.0196158	5.70516	9.32668	21.224	2.68113	0.846344	34.0781	4.15618	17.0678
1	16	45	12.8621	653.833	13.5381	11.6069	1279.48	88.3877	18.2712	0.125481	1.20712	62.4565	0.022952	6.32741	10.6111	23.9794	3.03167	0.929554	38.5517	4.6773	19.3021
1	16	50	13.4159	659.867	14.6351	12.6962	1156	96.8656	20.01	0.155505	1.41986	68.4062	0.0263051	6.87405	11.7995	26.5054	3.35256	1.0026	42.66	5.14906	21.3563
1	16	55	13.9269	663.91	15.6083	13.6995	1058.91	104.563	21.5846	0.189838	1.64479	73.7897	0.0296851	7.35367	12.8992	28.8235	3.64661	1.06707	46.4364	5.57603	23.2475
1	16	60	14.4006	666.619	16.4765	14.6244	980.884	111.575	23.0149	0.229111	1.88321	78.6733	0.0331028	7.77401	13.9179	30.9555	3.91662	1.12432	49.9144	5.96271	24.9928
1	16	65	14.8414	668.434	17.2549	15.4776	917.098	117.983	24.3179	0.274044	2.13643	83.1133	0.0365679	8.14171	14.8633	32.9208	4.16512	1.17543	53.1247	6.31314	26.6077
1	16	70	15.253	669.65	17.9559	16.2647	864.221	123.858	25.508	0.325454	2.40578	87.1568	0.0400885	8.46233	15.7418	34.7362	4.39431	1.22127	56.0936	6.63078	28.1054
1	16	75	15.6383	670.464	18.5895	16.9908	819.88	129.257	26.597	0.384262	2.69259	90.8425	0.0436709	8.74046	16.5592	36.416	4.60605	1.26255	58.8438	6.9186	29.4974
1	16	80	16	671.01	19.1638	17.6603	782.338	134.227	27.5948	0.451513	2.99818	94.2022	0.0473201	8.97998	17.3203	37.9724	4.80194	1.29982	61.3945	7.17909	30.7933
1	16	85	16.3401	671.376	19.6855	18.2774	750.288	138.809	28.5099	0.528387	3.3239	97.2624	0.0510396	9.18416	18.0297	39.4159	4.98334	1.33355	63.7625	7.41442	32.0015
1	16	90	16.6607	671.621	20.1602	18.8457	722.734	143.038	29.3493	0.616223	3.67111	100.045	0.0548322	9.35579	18.6911	40.7557	5.15144	1.36414	65.9623	7.62647	33.1292
1	16	95	16.9632	671.785	20.5926	19.3689	698.896	146.944	30.1193	0.716537	4.04119	102.57	0.0586993	9.4973	19.3078	41.9998	5.30729	1.39191	68.0068	7.81689	34.1829
1	16	100	17.2491	671.895	20.9869	19.8501	678.161	150.555	30.8254	0.831047	4.43553	104.853	0.0626419	9.61081	19.8831	43.1555	5.45185	1.41714	69.9076	7.98713	35.1684
1	18	20	10.2315	596.729	6.87267	5.39802	3003.07	41.5579	8.61665	0.0319508	0.39787	29.4158	0.00858619	3.0957	4.5422	10.6427	1.32918	0.476712	16.9908	2.11495	8.5278
1	18	25	11.2909	646.425	9.25749	7.17363	2290.47	57.8612	11.9903	0.0502822	0.594855	40.9477	0.0125214	4.27806	6.58716	15.1945	1.9081	0.639361	24.3291	3.00888	12.1856
1	18	30	12.2184	679.721	11.3919	8.80784	1869.68	73.0922	15.1378	0.0718011	0.806849	51.713	0.0165626	5.36271	8.58179	19.5572	2.46387	0.783841	31.3867	3.85881	15.6984
1	18	35	13.0449	702.029	13.2507	10.2859	1594.66	86.8686	17.9802	0.0964703	1.02954	61.4394	0.0206054	6.32305	10.4508	23.5856	2.97692	0.908764	37.9221	4.63637	18.9492
1	18	40	13.7906	716.975	14.854	11.6155	1401.76	99.1623	20.5118	0.124505	1.26165	70.1053	0.0246144	7.159	12.1693	27.2428	3.44212	1.01577	43.87	5.33482	21.908
1	18	45	14.4698	726.989	16.2361	12.8117	1259.44	110.093	22.758	0.156295	1.50355	77.7938	0.0285883	7.88122	13.7371	30.5426	3.86109	1.10741	49.2482	5.95748	24.5851
1	18	50	15.0929	733.699	17.4322	13.8897	1150.48	119.823	24.7525	0.192361	1.75637	84.6189	0.0325395	8.50326	15.1647	33.5178	4.23805	1.18623	54.1068	6.51133	27.0065
1	18	55	15.6678	738.194	18.4733	14.8631	1064.72	128.515	26.5291	0.233325	2.02157	90.6928	0.0364851	9.03818	16.4655	36.2053	4.57779	1.25442	58.503	7.00406	29.2013
1	18	60	16.2007	741.206	19.3847	15.7434	995.794	136.309	28.117	0.279902	2.30069	96.1141	0.0404413	9.4974	17.6531	38.6396	4.88481	1.31379	62.4913	7.44282	31.1967
1	18	65	16.6966	743.224	20.187	16.5404	939.483	143.325	29.5412	0.332906	2.59531	100.965	0.0444224	9.89047	18.7397	40.8507	5.16304	1.36577	66.1191	7.83382	33.0168
1	18	70	17.1596	744.576	20.8966	17.2622	892.875	149.662	30.8221	0.393256	2.90698	105.314	0.0484402	10.2253	19.7357	42.8642	5.41583	1.4115	69.4272	8.18233	34.6819
1	18	75	17.5931	745.482	21.5264	17.9159	853.889	155.401	31.9767	0.461986	3.23721	109.217	0.0525041	10.5084	20.6503	44.7017	5.64599	1.45189	72.4499	8.49278	36.2089
1	18	80	18	746.088	22.0872	18.5078	820.992	160.611	33.019	0.540264	3.58752	112.719	0.0566215	10.7451	21.4912	46.3815	5.85592	1.48767	75.2164	8.76893	37.6126
1	18	85	18.3827	746.495	22.5876	19.0434	793.028	165.348	33.9608	0.629412	3.95942	115.858	0.0607981	10.9401	22.2653	47.9193	6.04765	1.51943	77.7516	9.01397	38.9053
1	18	90	18.7432	746.767	23.0349	19.5279	769.107	169.662	34.8122	0.730924	4.35443	118.667	0.0650383	11.0972	22.9783	49.3285	6.22294	1.54769	80.0774	9.23067	40.0978
1	18	95	19.0836	746.95	23.4353	19.9657	748.534	173.595	35.5819	0.846492	4.77412	121.173	0.0693454	11.2198	23.6356	50.621	6.38335	1.57285	82.2129	9.42144	41.1996
1	18	100	19.4052	747.072	23.7941	20.3612	730.757	177.184	36.2774	0.978034	5.22004	123.398	0.0737214	11.3107	24.2419	51.8075	6.53023	1.59528	84.1749	9.58841	42.219
1	20	20	11.3683	656.778	8.376	6.16615	2804.9	52.411	10.8669	0.0402949	0.501776	37.0978	0.0108285	3.90416	5.94186	13.7142	1.71495	0.577714	21.9488	2.72533	10.9889
1	20	25	12.5454	711.474	11.1745	8.09223	2172.71	72.2669	14.9755	0.0628009	0.742955	51.1425	0.0156389	5.34316	8.52896	19.3823	2.43619	0.767345	31.1148	3.83816	15.5441
1	20	30	13.576	748.12	13.624	9.81622	1800.22	90.4396	18.7306	0.088842	0.998343	63.9864	0.0204935	6.63547	11.0022	24.7049	3.11409	0.931994	39.7532	4.87451	19.8304
1	20	35	14.4943	772.673	15.7101	11.3344	1557.02	106.548	22.0534	0.118325	1.26277	75.358	0.0252734	7.75549	13.2748	29.5225	3.72707	1.07111	47.5955	5.80342	23.7191
1	20	40	15.3229	789.124	17.4703	12.6663	1386.47	120.646	24.9558	0.151479	1.53499	85.2937	0.0299472	8.71001	15.3259	33.8134	4.27192	1.18759	54.5987	6.62151	27.1919
1	20	45	16.0776	800.146	18.9554	13.8368	1260.59	132.95	27.483	0.188745	1.81572	93.9454	0.0345237	9.51752	17.1646	37.6154	4.75343	1.28513	60.8185	7.33707	30.2783
1	20	50	16.7699	807.53	20.2141	14.8685	1164.2	143.712	29.6873	0.230711	2.10653	101.489	0.0390268	10.1985	18.8113	40.9852	5.17895	1.3672	66.3427	7.96197	33.0232
1	20	55	17.4087	812.478	21.2874	15.7809	1088.35	153.163	31.6172	0.278075	2.40929	108.087	0.0434827	10.7717	20.2887	43.9799	5.55595	1.43668	71.2612	8.50808	35.4718
1	20	60	18.0008	815.793	22.2084	16.5894	1027.46	161.503	33.3139	0.331636	2.72593	113.879	0.047916	11.2528	21.6177	46.6506	5.89111	1.4959	75.6553	8.98593	37.6647
1	20	65	18.5518	818.014	23.0033	17.3071	977.806	168.894	34.8114	0.392297	3.05832	118.977	0.0523473	11.6549	22.8166	49.0409	6.19013	1.54665	79.5943	9.40444	39.6365
1	20	70	19.0663	819.502	23.6927	17.9445	936.832	175.471	36.1373	0.461072	3.40828	123.476	0.0567936	11.9886	23.901	51.1869	6.45775	1.59037	83.1361	9.77106	41.4159
1	20	75	19.5479	820.499	24.2929	18.5107	902.697	181.342	37.3144	0.539103	3.77758	127.448	0.0612684	12.2625	24.8841	53.119	6.69792	1.62818	86.3292	10.092	43.027
1	20	80	20	821.167	24.8172	19.0137	874.04	186.597	38.3613	0.627677	4.16796	130.957	0.0657826	12.4837	25.7771	54.8623	6.91394	1.66098	89.2143	10.3723	44.49
1	20	85	20.4252	821.614	25.2763	19.4601	849.827	191.312	39.2935	0.728247	4.58115	134.051	0.070345	12.658	26.5896	56.4384	7.10861	1.68949	91.826	10.6165	45.8219
1	20	90	20.8258	821.914	25.679	19.8563	829.261	195.551	40.1242	0.842455	5.01887	136.775	0.0749625	12.7905	27.3298	57.8656	7.28432	1.71432	94.194	10.8282	47.0374
1	20	95	21.204	822.115	26.0326	20.2075	811.711	199.367	40.8644	0.972163	5.48288	139.162	0.0796404	12.8855	28.0052	59.1599	7.44315	1.73595	96.3441	11.0107	48.1492
1	20	100	21.5614	822.25	26.3436	20.5187	796.678	202.808	41.5239	1.11948	5.97496	141.244	0.084383	12.9464	28.622	60.3351	7.58688	1.75482	98.2988	11.1667	49.1684
2	10	30	6.78798	406.122	3.33994	3.47803	3515.45	17.6852	3.66271	0.0173728	0.195223	12.5124	0.00400746	1.29755	1.68103	4.17378	0.519667	0.236924	6.6114	0.823524	3.35025
2	10	35	7.24715	419.451	4.04065	4.27545	2814.47	21.8693	4.52654	0.0242866	0.259188	15.4675	0.00518745	1.59184	2.13487	5.24629	0.655406	0.285789	8.32236	1.0313	4.215
2	10	40	7.66146	428.381	4.70158	5.06888	2329.86	25.9218	5.36197	0.0325466	0.329806	18.3261	0.00643442	1.87142	2.58685	6.30254	0.789306	0.331678	10.0104	1.2342	5.06834
2	10	45	8.0388	434.364	5.32339	5.85404	1977.82	29.8217	6.16461	0.0423369	0.407278	21.0726	0.00774391	2.13484	3.03208	7.33324	0.920111	0.374685	11.6601	1.43038	5.90286
2	10	50	8.38495	438.373	5.90941	6.62897	1712.23	33.569	6.93452	0.0538908	0.492055	23.7063	0.00911609	2.38222	3.4685	8.33541	1.0474	0.415082	13.2664	1.61928	6.71614
2	10	55	8.70433	441.059	6.46376	7.39279	1505.84	37.1735	7.67363	0.0674901	0.584746	26.2333	0.0105535	2.61433	3.8955	9.30916	1.17115	0.453185	14.829	1.80089	7.50826
2	10	60	9.00039	442.858	6.99038	8.1451	1341.58	40.6472	8.38445	0.0834663	0.686062	28.6611	0.0120595	2.83211	4.31316	10.2559	1.29154	0.489294	16.3499	1.9755	8.28036
2	10	65	9.2759	444.064	7.49272	8.88569	1208.28	44.0022	9.06943	0.102205	0.796785	30.9973	0.0136381	3.03647	4.7218	11.1773	1.40877	0.523664	17.8315	2.14344	9.03384
2	10	70	9.53313	444.872	7.97362	9.61438	1098.3	47.249	9.73069	0.124153	0.917746	33.2482	0.0152928	3.22817	5.12182	12.0751	1.52305	0.556508	19.2764	2.305	9.77005
2	10	75	9.77396	445.413	8.43537	10.331	1006.31	50.3963	10.37	0.149821	1.04982	35.4189	0.017027	3.40784	5.51354	12.9506	1.63457	0.587995	20.6867	2.46045	10.4901
2	10	80	10	445.776	8.87978	11.0353	928.421	53.4511	10.9887	0.179799	1.19392	37.5127	0.0188436	3.57596	5.89723	13.805	1.74345	0.618259	22.064	2.60999	11.195
2	10	85	10.2126	446.018	9.30831	11.7271	861.789	56.4188	11.5878	0.214763	1.351	39.5323	0.020745	3.7329	6.27306	14.6392	1.8498	0.647407	23.4095	2.75374	11.8854
2	10	90	10.4129	446.181	9.72211	12.4061	804.259	59.3037	12.1683	0.255487	1.52205	41.479	0.0227335	3.87892	6.64116	15.4537	1.95371	0.675523	24.7241	2.8918	12.5619
2	10	95	10.602	446.29	10.1221	13.0723	754.182	62.1093	12.7306	0.30286	1.7081	43.3535	0.0248106	4.01424	7.00159	16.2491	2.05522	0.702677	26.0086	3.02424	13.2249
2	10	100	10.7807	446.363	10.5091	13.7254	710.271	64.8384	13.2753	0.357901	1.91021	45.156	0.0269775	4.13901	7.3544	17.0257	2.15439	0.728923	27.2634	3.15108	13.8746
2	10	105	10.9498	446.412	10.8836	14.3652	671.516	67.4934	13.8028	0.421774	2.12951	46.886	0.0292351	4.25335	7.69962	17.7839	2.25124	0.75431	28.489	3.27236	14.5115
2	10	110	11.1101	446.445	11.2463	14.9918	637.108	70.0762	14.3133	0.495815	2.36713	48.5426	0.0315837	4.35734	8.03726	18.5238	2.34581	0.778877	29.6857	3.38807	15.1357
2	10	115	11.2621	446.467	11.5977	15.6049	606.394	72.5886	14.8071	0.581551	2.62426	50.1247	0.0340231	4.45104	8.36735	19.2457	2.43812	0.80266	30.8539	3.49822	15.7475
2	10	120	11.4064	446.482	11.9381	16.2047	578.843	75.0324	15.2844	0.680727	2.9021	51.6306	0.0365527	4.53452	8.6899	19.9499	2.5282	0.82569	31.9937	3.60279	16.3471
2	10	125	11.5436	446.492	12.2679	16.791	554.019	77.409	15.7454	0.795337	3.20188	53.0586	0.0391713	4.6078	9.00494	20.6365	2.61607	0.847995	33.1055	3.70178	16.9347
2	10	130	11.674	446.498	12.5876	17.364	531.559	79.72	16.1901	0.927652	3.52486	54.4065	0.0418771	4.67093	9.31253	21.3058	2.70175	0.869601	34.1897	3.79518	17.5106
2	10	135	11.7982	446.503	12.8974	17.9237	511.16	81.9668	16.6186	1.08026	3.87226	55.6718	0.0446673	4.72392	9.61271	21.9579	2.78528	0.890534	35.2465	3.88296	18.075
2	10	140	11.9165	446.506	13.1977	18.4701	492.57	84.1509	17.031	1.25611	4.24532	56.8516	0.0475387	4.76678	9.90555	22.5933	2.86668	0.910815	36.2763	3.96511	18.6282
2	10	145	12.0292	446.508	13.4888	19.0035	475.571	86.2736	17.4274	1.45854	4.64524	57.9428	0.0504868	4.79953	10.1911	23.212	2.94599	0.930466	37.2796	4.0416	19.1704
2	10	150	12.1366	446.509	13.7709	19.5239	459.982	88.3363	17.8078	1.69134	5.07314	58.9419	0.0535064	4.82216	10.4695	23.8144	3.02323	0.949508	38.2567	4.1124	19.702
2	10	155	12.2392	446.51	14.0444	20.0314	445.646	90.3406	18.172	1.95877	5.53007	59.845	0.0565908	4.83469	10.7408	24.4008	3.09845	0.96796	39.208	4.17749	20.2233
2	10	160	12.3371	446.511	14.3096	20.5263	432.427	92.2877	18.5201	2.26567	6.01696	60.6478	0.0597322	4.83711	11.005	24.9714	3.17166	0.985843	40.134	4.23683	20.7346
2	12	30	8.14558	474.522	4.71205	4.44825	3032.08	26.4728	5.48267	0.0260052	0.292227	18.7296	0.00599871	1.94228	2.68105	6.48535	0.809304	0.331008	10.3067	1.27962	5.20573
2	12	35	8.69658	490.095	5.67147	5.43166	2447.6	32.5669	6.74074	0.0361666	0.385972	23.0336	0.00772494	2.3705	3.38629	8.10795	1.015	0.397219	12.9065	1.59383	6.51412
2	12	40	9.19375	500.529	6.56664	6.39825	2042.34	38.4097	7.94509	0.0482258	0.48869	27.1547	0.00953419	2.77298	4.08162	9.68976	1.21579	0.45871	15.4459	1.8975	7.79226
2	12	45	9.64656	507.52	7.39991	7.34371	1747.04	43.977	9.09075	0.0624328	0.6006	31.075	0.0114197	3.14818	4.75995	11.2182	1.40995	0.515714	17.9038	2.18816	9.03002
2	12	50	10.0619	512.204	8.17713	8.26646	1523.6	49.2756	10.1791	0.0791057	0.722282	34.7983	0.0133814	3.49684	5.41861	12.6901	1.59702	0.568693	20.2744	2.46524	10.2249
2	12	55	10.4452	515.343	8.90493	9.16615	1349.48	54.3245	11.2141	0.0986286	0.854536	38.3368	0.0154226	3.82053	6.05716	14.107	1.77715	0.618148	22.5595	2.72906	11.378
2	12	60	10.8005	517.445	9.5895	10.0429	1210.55	59.146	12.2003	0.121452	0.998294	41.7049	0.0175479	4.12103	6.67613	15.472	1.95074	0.664539	24.7634	2.98025	12.4918
2	12	65	11.1311	518.854	10.2361	10.897	1097.56	63.7608	13.1419	0.1481	1.15457	44.9162	0.0197621	4.39996	7.27643	16.7887	2.11821	0.708257	26.8916	3.21952	13.5692
2	12	70	11.4398	519.798	10.8493	11.7287	1004.17	68.1872	14.0428	0.179171	1.32444	47.9821	0.0220697	4.65873	7.85894	18.0602	2.27998	0.749622	28.9488	3.44751	14.6127
2	12	75	11.7288	520.43	11.4324	12.5382	925.917	72.4403	14.9059	0.215355	1.50902	50.9115	0.0244748	4.89848	8.42446	19.2894	2.43641	0.788891	30.9392	3.66476	15.6247
2	12	80	12	520.854	11.9883	13.3257	859.583	76.5322	15.7338	0.25744	1.70948	53.7114	0.0269805	5.12013	8.97363	20.4786	2.58777	0.826271	32.8663	3.8717	16.6069
2	12	85	12.2551	521.138	12.5193	14.0912	802.775	80.473	16.5283	0.306327	1.927	56.3869	0.0295897	5.32443	9.507	21.6295	2.73429	0.861926	34.7327	4.06866	17.5608
2	12	90	12.4955	521.328	13.0273	14.8349	753.687	84.2708	17.2911	0.363048	2.16284	58.9418	0.0323044	5.51196	10.025	22.7436	2.87617	0.89599	36.5407	4.25594	18.4877
2	12	95	12.7224	521.455	13.5137	15.5571	710.933	87.9323	18.0235	0.428779	2.41827	61.3785	0.035126	5.68323	10.5278	23.8222	3.01356	0.928574	38.2922	4.43373	19.3885
2	12	100	12.9368	521.541	13.98	16.2578	673.43	91.4633	18.7266	0.504867	2.69461	63.6986	0.0380554	5.83863	11.016	24.8664	3.14658	0.95977	39.9887	4.60222	20.2642
2	12	105	13.1398	521.598	14.4271	16.9373	640.325	94.8688	19.4012	0.592846	2.99324	65.903	0.0410929	5.97851	11.4896	25.877	3.27536	0.989657	41.6316	4.76155	21.1155
2	12	110	13.3321	521.636	14.856	17.5958	610.932	98.1534	20.0482	0.694472	3.31556	67.992	0.0442382	6.10317	11.9489	26.8549	3.39999	1.01831	43.2221	4.91186	21.943
2	12	115	13.5145	521.662	15.2677	18.2337	584.7	101.321	20.6682	0.811744	3.66301	69.9653	0.0474903	6.21288	12.3941	27.8009	3.52058	1.04578	44.7614	5.05326	22.7477
2	12	120	13.6877	521.679	15.6629	18.8512	561.177	104.376	21.2618	0.946944	4.03704	71.8221	0.0508476	6.30786	12.8256	28.7158	3.63722	1.07213	46.2507	5.18584	23.5299
2	12	125	13.8523	521.691	16.0422	19.4488	539.992	107.321	21.8296	1.10267	4.43915	73.5614	0.0543078	6.38834	13.2435	29.6003	3.75	1.0974	47.6912	5.30971	24.2905
2	12	130	14.0088	521.698	16.4065	20.0268	520.837	110.161	22.3721	1.28187	4.87081	75.1814	0.0578676	6.4545	13.6482	30.4551	3.85902	1.12166	49.0839	5.42494	25.0301
2	12	135	14.1578	521.703	16.7563	20.5856	503.454	112.898	22.8898	1.48791	5.3335	76.6801	0.061523	6.50653	14.0397	31.281	3.96437	1.14493	50.4301	5.53162	25.7494
2	12	140	14.2998	521.707	17.0922	21.1256	487.626	115.536	23.3829	1.72459	5.82866	78.055	0.0652687	6.5446	14.4186	32.0788	4.06614	1.16727	51.7308	5.62981	26.449
2	12	145	14.435	521.709	17.4147	21.6474	473.169	118.078	23.8519	1.99622	6.35767	79.3031	0.0690985	6.56884	14.7849	32.8492	4.16442	1.18871	52.9873	5.71959	27.1296
2	12	150	14.564	521.711	17.7245	22.1512	459.926	120.527	24.2971	2.30767	6.92183	80.4209	0.0730046	6.5794	15.1391	33.5929	4.25931	1.20929	54.2006	5.80101	27.7919
2	12	155	14.687	521.712	18.0221	22.6377	447.763	122.886	24.7186	2.66443	7.52231	81.4045	0.076978	6.57642	15.4814	34.3108	4.35091	1.22904	55.3721	5.8741	28.4366
2	12	160	14.8045	521.713	18.3078	23.1072	436.565	125.159	25.1167	3.07266	8.16009	82.2494	0.0810078	6.56	15.8121	35.0034	4.43929	1.248	56.5027	5.93892	29.0645
2	14	30	9.50317	542.921	6.29988	5.45096	2699.58	37.2103	7.70647	0.036553	0.410757	26.3265	0.00843183	2.73009	3.97593	9.40797	1.17624	0.438908	14.999	1.85628	7.55169
2	14	35	10.146	560.74	7.54068	6.60806	2198.73	45.5209	9.42195	0.0505523	0.539497	32.1954	0.0107976	3.3134	4.99216	11.6933	1.4663	0.523766	18.6755	2.29863	9.39468
2	14	40	10.726	572.678	8.68458	7.73018	1850.46	53.4002	11.0459	0.0670474	0.679416	37.7526	0.0132552	3.85521	5.98318	13.8965	1.7462	0.601612	22.2275	2.72129	11.1752
2	14	45	11.2543	580.677	9.73698	8.81377	1595.92	60.8273	12.574	0.0863546	0.830726	42.9818	0.0157953	4.35444	6.93976	16.0025	2.01385	0.672916	25.6291	3.12137	12.8812
2	14	50	11.7389	586.036	10.7074	9.8584	1402.75	67.822	14.0103	0.10888	0.994135	47.8957	0.0184179	4.81298	7.8591	18.0097	2.26896	0.738411	28.8761	3.49864	14.511
2	14	55	12.1861	589.626	11.6061	10.8649	1251.82	74.4193	15.3622	0.135112	1.17063	52.5176	0.0211275	5.23375	8.74152	19.9222	2.51203	0.798851	31.9746	3.85402	16.0681
2	14	60	12.6005	592.032	12.4421	11.8344	1131.13	80.6566	16.6374	0.165623	1.36136	56.8725	0.0239298	5.61979	9.5886	21.7464	2.74387	0.854911	34.9338	4.18884	17.5576
2	14	65	12.9863	593.644	13.2234	12.7681	1032.77	86.5682	17.8429	0.201075	1.56757	60.9829	0.0268311	5.97383	10.4023	23.489	2.9653	0.907159	37.7637	4.50442	18.9846
2	14	70	13.3464	594.724	13.9563	13.667	951.341	92.1837	18.9848	0.242225	1.79054	64.868	0.0298366	6.29823	11.1844	25.1557	3.17707	0.956056	40.4733	4.80197	20.3538
2	14	75	13.6835	595.447	14.6461	14.532	883.035	97.5278	20.0682	0.289936	2.03163	68.5432	0.0329509	6.59492	11.9368	26.7517	3.37983	1.00198	43.0703	5.0825	21.6692
2	14	80	14	595.932	15.2968	15.3641	825.082	102.621	21.0972	0.345197	2.29221	72.0207	0.0361778	6.86549	12.6606	28.2812	3.57412	1.04522	45.5612	5.34687	22.9343
2	14	85	14.2976	596.257	15.912	16.164	775.424	107.479	22.0751	0.40913	2.57369	75.3102	0.0395199	7.11128	13.3572	29.7477	3.7604	1.08603	47.9513	5.59576	24.152
2	14	90	14.5781	596.474	16.4945	16.9324	732.506	112.118	23.005	0.483017	2.87754	78.419	0.0429793	7.33338	14.0275	31.1542	3.93904	1.1246	50.2454	5.82979	25.3245
2	14	95	14.8428	596.62	17.0465	17.6701	695.129	116.548	23.889	0.568318	3.20525	81.353	0.0465571	7.53274	14.6725	32.5034	4.11037	1.16111	52.4473	6.04944	26.4539
2	14	100	15.093	596.718	17.5702	18.378	662.354	120.781	24.7293	0.666697	3.55835	84.1166	0.0502537	7.71015	15.2929	33.7974	4.27469	1.1957	54.5606	6.25515	27.5422
2	14	105	15.3297	596.783	18.0672	19.0567	633.439	124.826	25.5276	0.78005	3.93842	86.7132	0.0540688	7.86635	15.8894	35.0384	4.43225	1.22848	56.5885	6.44732	28.5911
2	14	110	15.5541	596.827	18.5392	19.7072	607.788	128.69	26.2855	0.910533	4.34709	89.1454	0.0580014	8.00197	16.4628	36.2283	4.58331	1.25958	58.534	6.62629	29.602
2	14	115	15.7669	596.857	18.9876	20.3302	584.919	132.384	27.0045	1.0606	4.78599	91.4148	0.0620496	8.11759	17.0137	37.3689	4.72809	1.28908	60.3998	6.79239	30.5765
2	14	120	15.969	596.876	19.4136	20.9266	564.439	135.912	27.6859	1.23306	5.2568	93.5226	0.0662108	8.21373	17.5429	38.462	4.86682	1.31708	62.1888	6.94593	31.5161
2	14	125	16.161	596.889	19.8184	21.4973	546.021	139.283	28.3309	1.43106	5.7612	95.4692	0.0704816	8.29089	18.0509	39.5093	4.99971	1.34366	63.9035	7.08719	32.4221
2	14	130	16.3437	596.898	20.2031	22.0431	529.395	142.503	28.9405	1.65822	6.30086	97.2544	0.0748573	8.34952	18.5384	40.5123	5.12697	1.3689	65.5466	7.21642	33.2959
2	14	135	16.5175	596.904	20.5687	22.565	514.335	145.579	29.5159	1.91863	6.87743	98.8773	0.0793325	8.39003	19.0061	41.4728	5.2488	1.39286	67.1206	7.33389	34.1389
2	14	140	16.6831	596.908	20.9163	23.0637	500.651	148.517	30.0578	2.21689	7.49251	100.337	0.0839003	8.41281	19.4547	42.3922	5.3654	1.41562	68.6279	7.43981	34.9524
2	14	145	16.8408	596.911	21.2467	23.5402	488.18	151.321	30.5672	2.55824	8.14761	101.63	0.0885525	8.41823	19.8847	43.2722	5.47698	1.43723	70.071	7.5344	35.7378
2	14	150	16.9913	596.913	21.5607	23.9953	476.784	153.999	31.0448	2.94855	8.84414	102.755	0.0932792	8.40661	20.2968	44.1141	5.58371	1.45775	71.4523	7.61786	36.4963
2	14	155	17.1349	596.914	21.8593	24.4298	466.344	156.556	31.4912	3.39445	9.58333	103.708	0.098069	8.37828	20.6916	44.9195	5.68578	1.47724	72.7742	7.69036	37.2292
2	14	160	17.2719	596.915	22.1431	24.8445	456.758	158.996	31.907	3.90336	10.3662	104.486	0.102908	8.33351	21.0698	45.6899	5.78339	1.49576	74.0388	7.75207	37.9378
2	16	30	10.8608	611.321	8.08582	6.46672	2461.87	49.8747	10.3293	0.0489938	0.550556	35.2866	0.0113016	3.65926	5.58167	12.9581	1.62263	0.559308	20.7217	2.55675	10.4013
2	16	35	11.5954	631.384	9.62141	7.77927	2024.28	60.6511	12.5536	0.0673549	0.718816	42.8966	0.0143866	4.41471	6.96428	16.0059	2.00977	0.663481	25.6435	3.14639	12.8596
2	16	40	12.2583	644.827	11.0187	9.03358	1719.17	70.7457	14.6338	0.0888258	0.900104	50.0154	0.0175608	5.10747	8.29672	18.9092	2.37873	0.757774	30.3424	3.70289	15.2063
2	16	45	12.8621	653.833	12.2879	10.2281	1495.54	80.1502	16.5683	0.113787	1.09462	56.6358	0.0208129	5.73771	9.56826	21.6522	2.72733	0.843016	34.7908	4.22336	17.4288
2	16	50	13.4159	659.867	13.4437	11.3643	1325.38	88.9075	18.3661	0.14273	1.30321	62.7862	0.0241439	6.30931	10.7769	24.2371	3.05573	0.920315	38.9901	4.70842	19.5287
2	16	55	13.9269	663.91	14.5011	12.4451	1192.1	97.0766	20.0393	0.176247	1.52704	68.5069	0.0275598	6.82719	11.9247	26.6736	3.36513	0.99076	42.9541	5.16011	21.5135
2	16	60	14.4006	666.619	15.4732	13.4731	1085.31	104.717	21.6005	0.21503	1.76747	73.8382	0.0310684	7.29624	13.0151	28.973	3.65699	1.0553	46.7004	5.58082	23.3921
2	16	65	14.8414	668.434	16.371	14.451	998.135	111.883	23.0606	0.259875	2.02597	78.816	0.0346772	7.72075	14.0519	31.1466	3.93274	1.11472	50.246	5.9729	25.1737
2	16	70	15.253	669.65	17.2035	15.381	925.89	118.62	24.4291	0.311689	2.30402	83.4705	0.0383929	8.10441	15.0386	33.2045	4.19368	1.16968	53.6065	6.33839	26.8661
2	16	75	15.6383	670.464	17.9781	16.2651	865.245	124.965	25.7139	0.371504	2.60319	87.8264	0.0422209	8.45026	15.9784	35.1552	4.4409	1.22068	56.7951	6.67906	28.4761
2	16	80	16	671.01	18.7006	17.1052	813.778	130.951	26.9215	0.440495	2.92502	91.9036	0.0461654	8.76086	16.8738	37.006	4.67536	1.26814	59.8233	6.99638	30.0096
2	16	85	16.3401	671.376	19.3759	17.9031	769.686	136.605	28.0572	0.519999	3.27113	95.7183	0.0502293	9.03835	17.7272	38.7631	4.89784	1.31241	62.7005	7.29163	31.4715
2	16	90	16.6607	671.621	20.0081	18.6604	731.599	141.949	29.1258	0.611531	3.64316	99.2836	0.0544146	9.28455	18.5406	40.4319	5.10903	1.35377	65.4353	7.56588	32.866
2	16	95	16.9632	671.785	20.6006	19.3787	698.458	147.002	30.1311	0.716818	4.04277	102.61	0.0587224	9.50103	19.3158	42.017	5.30955	1.39246	68.0349	7.82009	34.1969
2	16	100	17.2491	671.895	21.1564	20.0596	669.435	151.783	31.0767	0.837823	4.47169	105.707	0.0631527	9.68917	20.0546	43.5228	5.49993	1.42868	70.5059	8.0551	35.4677
2	16	105	17.5197	671.969	21.6781	20.7046	643.868	156.306	31.9655	0.976774	4.93168	108.582	0.0677047	9.85021	20.7583	44.953	5.68067	1.46263	72.8545	8.27167	36.6813
2	16	110	17.7761	672.018	22.1679	21.3153	621.231	160.586	32.8003	1.13621	5.42451	111.24	0.072377	9.98525	21.4285	46.3112	5.85223	1.49445	75.0864	8.4705	37.8407
2	16	115	18.0193	672.051	22.6281	21.8932	601.091	164.637	33.5837	1.319	5.95203	113.687	0.077167	10.0953	22.0665	47.601	6.01505	1.5243	77.2068	8.65223	38.9487
2	16	120	18.2503	672.073	23.0604	22.4397	583.098	168.469	34.318	1.52843	6.51605	115.926	0.0820714	10.1813	22.6737	48.8253	6.16954	1.5523	79.2209	8.81747	40.0079
2	16	125	18.4697	672.088	23.4667	22.9564	566.96	172.096	35.0051	1.7682	7.11844	117.96	0.0870859	10.2441	23.2514	49.9874	6.31608	1.57856	81.1335	8.96676	41.0206
2	16	130	18.6785	672.098	23.8486	23.4447	552.435	175.527	35.6472	2.0425	7.76102	119.792	0.0922048	10.2844	23.8009	51.0901	6.45506	1.60322	82.9493	9.10064	41.9895
2	16	135	18.8771	672.105	24.2075	23.906	539.319	178.773	36.2459	2.3561	8.44558	121.423	0.0974215	10.3031	24.3233	52.1363	6.58684	1.62635	84.6728	9.21958	42.9167
2	16	140	19.0663	672.109	24.5448	24.3415	527.441	181.844	36.8029	2.71437	9.17385	122.852	0.102728	10.3007	24.8199	53.1286	6.71176	1.64807	86.3084	9.32404	43.8046
2	16	145	19.2467	672.112	24.8619	24.7526	516.656	184.749	37.3197	3.12336	9.94746	124.081	0.108114	10.2779	25.2919	54.0697	6.83016	1.66845	87.8602	9.41443	44.6553
2	16	150	19.4186	672.114	25.16	25.1406	506.838	187.496	37.7975	3.58991	10.7679	125.106	0.113569	10.2352	25.7402	54.962	6.94236	1.68758	89.3322	9.49113	45.4709
2	16	155	19.5827	672.116	25.4403	25.5066	497.88	190.095	38.2376	4.12165	11.6364	125.926	0.119078	10.1732	26.1661	55.808	7.04866	1.70554	90.7283	9.5545	46.2535
2	16	160	19.7393	672.117	25.7037	25.8519	489.69	192.552	38.641	4.72716	12.554	126.537	0.124627	10.0923	26.5706	56.6099	7.14935	1.7224	92.0523	9.60484	47.0051
2	18	30	12.2184	679.721	10.0498	7.4786	2287.85	64.4035	13.3383	0.0632659	0.710936	45.5657	0.0145938	4.72522	7.50691	17.1377	2.14874	0.690762	27.4841	3.38142	13.7563
2	18	35	13.0449	702.029	11.8843	8.92385	1900.11	77.8292	16.1092	0.0864317	0.922405	55.0461	0.0184612	5.66508	9.30447	21.0304	2.64341	0.8143	33.7926	4.13409	16.8963
2	18	40	13.7906	716.975	13.5302	10.2832	1629.12	90.2438	18.667	0.113307	1.14818	63.8001	0.0224007	6.51513	11.0151	24.6911	3.10861	0.924511	39.7393	4.83514	19.856
2	18	45	14.4698	726.989	15.0047	11.5585	1430	101.666	21.016	0.144332	1.38847	71.8393	0.0264	7.27797	12.6278	28.1072	3.54252	1.02274	45.3002	5.48244	22.6247
2	18	50	15.0929	733.699	16.3297	12.7544	1278.12	112.174	23.1724	0.180082	1.64425	79.2172	0.0304623	7.96044	14.143	31.2882	3.94627	1.11059	50.488	6.07819	25.21
2	18	55	15.6678	738.194	17.526	13.8762	1158.91	121.863	25.1559	0.221247	1.91693	85.9984	0.0345966	8.57035	15.5657	34.2519	4.3221	1.18956	55.3292	6.62617	27.6257
2	18	60	16.2007	741.206	18.6116	14.929	1063.24	130.822	26.9851	0.268634	2.20807	92.2447	0.0388132	9.11506	16.9025	37.0177	4.67251	1.26096	59.8537	7.13042	29.8873
2	18	65	16.6966	743.224	19.6017	15.9173	985.067	139.13	28.6766	0.323162	2.51935	98.0101	0.0431222	9.60099	18.1602	39.6037	4.99982	1.32584	64.0896	7.5947	32.009
2	18	70	17.1596	744.576	20.5085	16.845	920.242	146.856	30.2442	0.385882	2.85247	103.34	0.0475319	10.0336	19.3446	42.0258	5.3061	1.38506	68.0616	8.02229	34.0035
2	18	75	17.5931	745.482	21.3417	17.7155	865.824	154.055	31.6996	0.457982	3.20916	108.271	0.0520491	10.4173	20.4611	44.2976	5.59311	1.43932	71.7911	8.416	35.8816
2	18	80	18	746.088	22.1094	18.5321	819.665	160.774	33.0525	0.540812	3.59116	112.833	0.0566789	10.756	21.5143	46.4306	5.86235	1.48917	75.2964	8.77821	37.6524
2	18	85	18.3827	746.495	22.8182	19.2976	780.159	167.053	34.3109	0.635901	4.00024	117.053	0.0614249	11.0529	22.5081	48.435	6.1151	1.53508	78.5932	9.11097	39.324
2	18	90	18.7432	746.767	23.4738	20.0149	746.083	172.926	35.482	0.744986	4.43821	120.95	0.0662896	11.3107	23.446	50.3192	6.35251	1.57743	81.6952	9.41607	40.9032
2	18	95	19.0836	746.95	24.0808	20.6864	716.488	178.423	36.5716	0.870036	4.9069	124.543	0.0712741	11.5318	24.3313	52.0912	6.57555	1.61655	84.6146	9.69506	42.3961
2	18	100	19.4052	747.072	24.6434	21.3149	690.629	183.57	37.585	1.01329	5.4082	127.846	0.0763787	11.7184	25.1668	53.7577	6.78513	1.65271	87.3623	9.94935	43.8083
2	18	105	19.7097	747.154	25.1651	21.9025	667.911	188.391	38.5271	1.17728	5.94401	130.871	0.0816026	11.8722	25.9553	55.325	6.98206	1.68617	89.9486	10.1802	45.1448
2	18	110	19.9981	747.209	25.6491	22.4518	647.857	192.907	39.402	1.36489	6.5163	133.629	0.0869442	11.995	26.6992	56.7992	7.16709	1.71714	92.3826	10.3888	46.4104
2	18	115	20.2718	747.246	26.0983	22.9649	630.076	197.138	40.2136	1.57939	7.12704	136.13	0.0924009	12.0883	27.4009	58.1855	7.34094	1.74582	94.6731	10.5761	47.6094
2	18	120	20.5316	747.271	26.5153	23.4439	614.248	201.102	40.9655	1.82449	7.77823	138.381	0.0979689	12.1535	28.0626	59.4891	7.50424	1.77239	96.8283	10.7433	48.7458
2	18	125	20.7785	747.287	26.9024	23.891	600.11	204.817	41.6607	2.10438	8.47187	140.388	0.103644	12.1918	28.6866	60.7148	7.65763	1.79699	98.856	10.891	49.8237
2	18	130	21.0133	747.298	27.262	24.3081	587.44	208.297	42.3023	2.42382	9.20994	142.156	0.109419	12.2045	29.2748	61.8671	7.80169	1.81979	100.763	11.0203	50.8468
2	18	135	21.2368	747.306	27.5959	24.6971	576.052	211.558	42.8929	2.78818	9.99438	143.69	0.115287	12.1925	29.8292	62.9503	7.93697	1.84091	102.557	11.1319	51.8184
2	18	140	21.4496	747.311	27.9059	25.0597	565.789	214.613	43.435	3.20351	10.827	144.991	0.12124	12.1569	30.3517	63.9686	8.06399	1.86048	104.245	11.2264	52.7421
2	18	145	21.6525	747.314	28.1939	25.3976	556.517	217.477	43.9307	3.67666	11.7096	146.061	0.127266	12.0985	30.8441	64.9256	8.18325	1.87861	105.832	11.3046	53.621
2	18	150	21.846	747.316	28.4614	25.7125	548.123	220.159	44.3821	4.21529	12.6437	146.9	0.133353	12.0182	31.308	65.8252	8.29522	1.89542	107.324	11.367	54.4581
2	18	155	22.0305	747.318	28.7099	26.0058	540.507	222.674	44.7909	4.82803	13.6306	147.507	0.139486	11.9167	31.7451	66.6706	8.40033	1.91098	108.727	11.4142	55.2564
2	18	160	22.2067	747.319	28.9407	26.2789	533.585	225.03	45.1586	5.5245	14.6715	147.881	0.145648	11.7946	32.1569	67.4652	8.499	1.92541	110.047	11.4466	56.0186
2	20	30	13.576	748.12	12.1703	8.47199	2158.93	80.7015	16.7137	0.079276	0.890847	57.0967	0.0182869	5.921	9.75352	21.9358	2.75314	0.831749	35.2742	4.32813	17.6076
2	20	35	14.4943	772.673	14.2989	10.0241	1811.84	96.8892	20.0542	0.107598	1.1483	68.5266	0.0229823	7.05243	12.0057	26.7353	3.36309	0.974119	43.0783	5.25554	21.4798
2	20	40	15.3229	789.124	16.1801	11.4594	1568.79	111.653	23.0957	0.140188	1.42058	78.9362	0.027715	8.0608	14.1206	31.1877	3.92866	1.09917	50.3361	6.10733	25.0804
2	20	45	16.0776	800.146	17.8407	12.7844	1389.82	125.059	25.8517	0.177542	1.70795	88.3691	0.0324745	8.95259	16.0891	35.2886	4.44908	1.20894	57.0357	6.8832	28.4054
2	20	50	16.7699	807.53	19.3116	14.0081	1253.05	137.235	28.3494	0.220314	2.01159	96.915	0.0372679	9.73887	17.9161	39.0596	4.92703	1.30565	63.2083	7.5879	31.4717
2	20	55	17.4087	812.478	20.6211	15.1393	1145.54	148.324	30.6181	0.269288	2.33316	104.672	0.0421087	10.4313	19.6114	42.5307	5.36635	1.39134	68.8998	8.22773	34.303
2	20	60	18.0008	815.793	21.7932	16.1858	1059.16	158.455	32.6851	0.325377	2.67448	111.73	0.0470117	11.0404	21.1865	45.7323	5.77098	1.4677	74.1574	8.80903	36.9232
2	20	65	18.5518	818.014	22.8478	17.1545	988.544	167.742	34.5738	0.38962	3.03744	118.165	0.0519901	11.5754	22.652	48.6917	6.14446	1.53611	79.0243	9.33748	39.3542
2	20	70	19.0663	819.502	23.8007	18.0513	929.994	176.279	36.3037	0.463195	3.42397	124.044	0.057055	12.0438	24.0174	51.4329	6.4899	1.59768	83.5378	9.818	41.6149
2	20	75	19.5479	820.499	24.6648	18.8814	880.882	184.145	37.8912	0.547436	3.83597	129.418	0.0622154	12.452	25.291	53.976	6.80994	1.65332	87.7303	10.2548	43.7212
2	20	80	20	821.167	25.4506	19.6494	839.28	191.406	39.3499	0.643852	4.27537	134.331	0.0674779	12.8054	26.48	56.3385	7.10681	1.70373	91.629	10.6514	45.6871
2	20	85	20.4252	821.614	26.1667	20.3597	803.743	198.118	40.6914	0.754153	4.74412	138.82	0.0728475	13.1083	27.5908	58.5351	7.38246	1.74952	95.2579	11.0109	47.5242
2	20	90	20.8258	821.914	26.8205	21.0161	773.167	204.329	41.9254	0.880274	5.24418	142.915	0.0783277	13.3647	28.6288	60.579	7.63857	1.79119	98.6375	11.3359	49.243
2	20	95	21.204	822.115	27.418	21.6223	746.691	210.082	43.0606	1.02441	5.77755	146.641	0.0839205	13.578	29.599	62.4815	7.87664	1.82914	101.786	11.6289	50.8526
2	20	100	21.5614	822.25	27.9646	22.1819	723.638	215.412	44.1043	1.18905	6.34627	150.021	0.0896269	13.751	30.5061	64.2531	8.098	1.86375	104.721	11.8918	52.3613
2	20	105	21.8996	822.34	28.465	22.6981	703.465	220.353	45.0634	1.37701	6.95244	153.074	0.0954469	13.8864	31.3541	65.903	8.30385	1.89533	107.456	12.1266	53.7764
2	20	110	22.2201	822.4	28.9233	23.174	685.734	224.935	45.9437	1.5915	7.59816	155.815	0.101379	13.9864	32.1468	67.4399	8.49531	1.92416	110.006	12.335	55.1049
2	20	115	22.5242	822.441	29.3431	23.6125	670.088	229.185	46.7507	1.83614	8.28559	158.259	0.107421	14.0533	32.888	68.8716	8.6734	1.95049	112.383	12.5185	56.3531
2	20	120	22.8128	822.468	29.7279	24.0164	656.233	233.128	47.4891	2.11504	9.0169	160.418	0.11357	14.0889	33.5809	70.2054	8.83905	1.97453	114.6	12.6785	57.5269
2	20	125	23.0872	822.486	30.0806	24.3882	643.924	236.786	48.1635	2.43285	9.79424	162.301	0.119821	14.0948	34.2286	71.4482	8.99316	1.9965	116.666	12.8164	58.6318
2	20	130	23.3481	822.498	30.4039	24.7304	632.958	240.182	48.7777	2.79485	10.6198	163.917	0.126168	14.0727	34.8342	72.6062	9.13652	2.01656	118.594	12.9333	59.6729
2	20	135	23.5964	822.506	30.7003	25.0453	623.162	243.334	49.3355	3.20697	11.4956	165.273	0.132604	14.0239	35.4004	73.6854	9.2699	2.03489	120.391	13.0302	60.6551
2	20	140	23.8329	822.512	30.9721	25.3348	614.392	246.261	49.8401	3.67591	12.4236	166.372	0.139118	13.9496	35.9298	74.6912	9.394	2.05163	122.067	13.1083	61.583
2	20	145	24.0583	822.515	31.2212	25.601	606.522	248.979	50.2943	4.20924	13.4058	167.219	0.145701	13.8511	36.4249	75.6288	9.50949	2.06692	123.63	13.1682	62.4606
2	20	150	24.2733	822.518	31.4497	25.8456	599.447	251.504	50.7008	4.81543	14.4438	167.814	0.152339	13.7292	36.8879	76.503	9.61698	2.08089	125.089	13.2109	63.2921
2	20	155	24.4784	822.519	31.6592	26.0705	593.076	253.849	51.0618	5.50398	15.539	168.159	0.159015	13.5851	37.3211	77.3182	9.71704	2.09364	126.45	13.2371	64.0811
2	20	160	24.6742	822.521	31.8513	26.2771	587.329	256.029	51.3794	6.28552	16.6925	168.252	0.165712	13.4193	37.7263	78.0785	9.8102	2.10528	127.72	13.2474	64.8312
3	10	70	9.53313	444.872	6.02541	6.66996	1724.44	35.6082	7.33334	0.0935652	0.691641	25.0569	0.0115251	2.43285	3.79779	8.98874	1.1217	0.419536	14.3278	1.71586	7.27288
3	10	75	9.77396	445.413	6.40698	7.21504	1567.06	38.1765	7.85554	0.113493	0.795267	26.8307	0.0128984	2.58153	4.1106	9.69253	1.21056	0.445562	15.4593	1.84146	7.85106
3	10	80	10	445.776	6.77852	7.75764	1434.12	40.6966	8.36656	0.136896	0.909027	28.5614	0.0143471	2.72267	4.42031	10.3869	1.29831	0.470876	16.5763	1.96375	8.42311
3	10	85	10.2126	446.018	7.14092	8.29742	1320.62	43.1715	8.86697	0.164336	1.03378	30.25	0.015874	2.8564	4.72695	11.0721	1.38497	0.495544	17.6796	2.08274	8.98936
3	10	90	10.4129	446.181	7.49491	8.83407	1222.8	45.6035	9.35717	0.196465	1.17043	31.8966	0.0174817	2.98282	5.0305	11.7485	1.47059	0.51962	18.7692	2.19846	9.55004
3	10	95	10.602	446.29	7.84103	9.36725	1137.78	47.9943	9.83743	0.234032	1.31991	33.501	0.0191721	3.10196	5.33092	12.4162	1.55518	0.543144	19.8454	2.31086	10.1053
3	10	100	10.7807	446.363	8.17971	9.89665	1063.34	50.3451	10.3079	0.277899	1.48322	35.0623	0.0209472	3.21382	5.62814	13.0751	1.63873	0.566149	20.9082	2.41992	10.6552
3	10	105	10.9498	446.412	8.5113	10.422	997.709	52.6567	10.7686	0.329058	1.66139	36.5793	0.0228085	3.31836	5.92207	13.7254	1.72124	0.58866	21.9574	2.52558	11.1998
3	10	110	11.1101	446.445	8.83607	10.943	939.502	54.9299	11.2196	0.38865	1.8555	38.0506	0.0247572	3.41554	6.21263	14.3669	1.80271	0.610699	22.993	2.62776	11.7392
3	10	115	11.2621	446.467	9.15426	11.4594	887.589	57.1651	11.6609	0.457984	2.06666	39.4742	0.0267939	3.50529	6.49973	14.9996	1.88311	0.632283	24.0147	2.72642	12.2732
3	10	120	11.4064	446.482	9.46608	11.9709	841.055	59.3627	12.0924	0.538565	2.29603	40.8481	0.0289191	3.58753	6.78327	15.6234	1.96245	0.653427	25.0226	2.82146	12.802
3	10	125	11.5436	446.492	9.77169	12.4774	799.149	61.523	12.5141	0.632116	2.54479	42.1699	0.0311325	3.66218	7.06319	16.2382	2.04069	0.674143	26.0163	2.91282	13.3254
3	10	130	11.674	446.498	10.0712	12.9787	761.25	63.6464	12.9257	0.740613	2.81416	43.4368	0.0334336	3.72915	7.3394	16.844	2.11785	0.694445	26.9957	3.00041	13.8436
3	10	135	11.7982	446.503	10.3649	13.4747	726.84	65.7332	13.3273	0.866315	3.10536	44.6459	0.0358209	3.78834	7.61185	17.4408	2.1939	0.714341	27.9609	3.08416	14.3566
3	10	140	11.9165	446.506	10.6528	13.965	695.484	67.7837	13.7185	1.0118	3.41962	45.7941	0.0382925	3.83965	7.88049	18.0284	2.26884	0.733843	28.9115	3.16397	14.8644
3	10	145	12.0292	446.508	10.935	14.4498	666.815	69.7982	14.0994	1.18001	3.75815	46.8777	0.0408455	3.88297	8.14525	18.6068	2.34266	0.752958	29.8477	3.23976	15.3671
3	10	150	12.1366	446.509	11.2117	14.9287	640.52	71.777	14.4696	1.37428	4.12214	47.8928	0.0434762	3.91821	8.40612	19.1761	2.41536	0.771696	30.7693	3.31144	15.8647
3	10	155	12.2392	446.51	11.4829	15.4019	616.333	73.7205	14.8289	1.59842	4.5127	48.8352	0.0461798	3.94525	8.66307	19.7363	2.48694	0.790065	31.6764	3.37891	16.3574
3	10	160	12.3371	446.511	11.7489	15.8691	594.024	75.6291	15.1771	1.8567	4.93086	49.7004	0.0489502	3.96398	8.91607	20.2873	2.55739	0.808073	32.5689	3.44209	16.8452
3	10	165	12.4306	446.511	12.0097	16.3303	573.394	77.5031	15.514	2.15397	5.37753	50.4834	0.05178	3.9743	9.16512	20.8292	2.62672	0.825728	33.4468	3.50087	17.3284
3	10	170	12.5199	446.511	12.2653	16.7854	554.272	79.343	15.8391	2.49566	5.85345	51.1787	0.0546605	3.97611	9.4102	21.3621	2.69494	0.843036	34.3103	3.55516	17.8069
3	10	175	12.6053	446.511	12.516	17.2345	536.507	81.1492	16.1521	2.88784	6.35915	51.7808	0.057581	3.96931	9.65133	21.8859	2.76203	0.860006	35.1593	3.60483	18.2811
3	10	180	12.6869	446.512	12.7617	17.6775	519.968	82.922	16.4527	3.33725	6.89488	52.2834	0.060529	3.95381	9.88851	22.4008	2.82802	0.876643	35.994	3.64979	18.751
3	10	185	12.765	446.512	13.0027	18.1144	504.54	84.662	16.7403	3.85134	7.46056	52.6803	0.0634897	3.92954	10.1218	22.9068	2.8929	0.892955	36.8144	3.68993	19.2168
3	10	190	12.8397	446.512	13.2389	18.5451	490.121	86.3696	17.0145	4.43828	8.0557	52.9646	0.0664464	3.89644	10.3511	23.4039	2.95669	0.908948	37.6206	3.72514	19.6788
3	10	195	12.9112	446.512	13.4705	18.9697	476.621	88.0452	17.2749	5.10694	8.67935	53.1295	0.0693795	3.8545	10.5765	23.8923	3.01939	0.92463	38.4128	3.75531	20.137
3	10	200	12.9797	446.512	13.6976	19.3881	463.961	89.6892	17.5207	5.86684	9.32998	53.168	0.0722671	3.80372	10.798	24.372	3.08101	0.940005	39.1911	3.78035	20.5917
3	12	70	11.4398	519.798	8.36743	8.35638	1525.68	52.4574	10.8033	0.137839	1.01891	36.9133	0.0169786	3.58403	5.95566	13.7363	1.71699	0.576866	21.9858	2.62211	11.1142
3	12	75	11.7288	520.43	8.87341	9.0076	1392.46	56.0885	11.5413	0.166743	1.1684	39.4194	0.0189501	3.79276	6.42773	14.7699	1.84758	0.610993	23.6562	2.80609	11.9638
3	12	80	12	520.854	9.36314	9.65158	1279.78	59.6312	12.2592	0.200588	1.33196	41.85	0.0210223	3.98943	6.8925	15.7838	1.97577	0.643983	25.296	2.98409	12.7997
3	12	85	12.2551	521.138	9.83798	10.288	1183.46	63.0909	12.9582	0.240161	1.51077	44.2074	0.0231984	4.17435	7.3501	16.7788	2.10166	0.675936	26.9065	3.15622	13.6226
3	12	90	12.4955	521.328	10.299	10.9165	1100.37	66.4715	13.639	0.286367	1.70601	46.4924	0.0254812	4.34776	7.80057	17.7555	2.2253	0.706933	28.4883	3.32252	14.433
3	12	95	12.7224	521.455	10.7472	11.5369	1028.08	69.7763	14.3021	0.340246	1.91895	48.7052	0.0278733	4.50977	8.24391	18.7141	2.34674	0.737038	30.0418	3.48302	15.2311
3	12	100	12.9368	521.541	11.1831	12.1488	964.729	73.0075	14.9479	0.402993	2.15089	50.8453	0.0303764	4.66049	8.6801	19.655	2.46601	0.7663	31.5674	3.6377	16.0173
3	12	105	13.1398	521.598	11.6074	12.752	908.841	76.1672	15.5766	0.475977	2.40318	52.9114	0.0329922	4.79996	9.10907	20.5782	2.58312	0.794763	33.0651	3.78653	16.7917
3	12	110	13.3321	521.636	12.0205	13.3462	859.238	79.2569	16.1885	0.560772	2.67725	54.9022	0.0357214	4.92819	9.53076	21.4839	2.69807	0.822461	34.5352	3.92948	17.5544
3	12	115	13.5145	521.662	12.4228	13.9314	814.973	82.2779	16.7836	0.659178	2.97455	56.8154	0.0385646	5.04518	9.94512	22.3721	2.81087	0.849425	35.9775	4.06648	18.3056
3	12	120	13.6877	521.679	12.8148	14.5072	775.274	85.2315	17.362	0.773259	3.29658	58.6488	0.0415213	5.15089	10.3521	23.2429	2.92152	0.875681	37.3922	4.19748	19.0454
3	12	125	13.8523	521.691	13.1967	15.0736	739.507	88.1188	17.9238	0.905374	3.64488	60.3995	0.0445908	5.24531	10.7516	24.0964	3.03004	0.901253	38.7792	4.32241	19.7739
3	12	130	14.0088	521.698	13.5689	15.6304	707.147	90.9409	18.4689	1.05822	4.02099	62.0644	0.0477714	5.32838	11.1436	24.9326	3.13642	0.926163	40.1388	4.44122	20.4914
3	12	135	14.1578	521.703	13.9315	16.1777	677.758	93.6987	18.9972	1.23488	4.4265	63.6401	0.0510605	5.40005	11.5282	25.7516	3.24067	0.95043	41.4709	4.55382	21.1978
3	12	140	14.2998	521.707	14.285	16.7153	650.969	96.3933	19.5088	1.43885	4.86294	65.1225	0.0544547	5.46026	11.9052	26.5536	3.3428	0.974074	42.7757	4.66015	21.8935
3	12	145	14.435	521.709	14.6294	17.2432	626.472	99.0258	20.0034	1.67413	5.33186	66.5075	0.0579494	5.50895	12.2748	27.3387	3.44284	0.997111	44.0534	4.76013	22.5786
3	12	150	14.564	521.711	14.9652	17.7614	604	101.597	20.481	1.94524	5.83471	67.7902	0.0615387	5.54606	12.6368	28.1071	3.54078	1.01956	45.3042	4.85367	23.2534
3	12	155	14.687	521.712	15.2924	18.2699	583.327	104.109	20.9415	2.25729	6.37286	68.9654	0.0652153	5.5715	12.9915	28.8588	3.63666	1.04143	46.5283	4.94071	23.9181
3	12	160	14.8045	521.713	15.6113	18.7687	564.259	106.561	21.3845	2.61608	6.94754	70.0275	0.0689704	5.58522	13.3387	29.5941	3.73048	1.06275	47.726	5.02114	24.5729
3	12	165	14.9167	521.713	15.9222	19.258	546.626	108.955	21.8098	3.02809	7.55982	70.9704	0.0727933	5.58714	13.6786	30.3131	3.82228	1.08352	48.8976	5.09488	25.2183
3	12	170	15.0239	521.713	16.2251	19.7376	530.284	111.293	22.2171	3.50061	8.21051	71.7873	0.0766711	5.5772	14.0113	31.0162	3.91207	1.10377	50.0433	5.16182	25.8544
3	12	175	15.1263	521.714	16.5205	20.2078	515.103	113.574	22.6061	4.04175	8.90012	72.4712	0.080589	5.55535	14.3367	31.7034	3.99989	1.1235	51.1635	5.22187	26.4815
3	12	180	15.2243	521.714	16.8083	20.6685	500.973	115.801	22.9763	4.6605	9.62877	73.0144	0.0845293	5.52153	14.655	32.3751	4.08575	1.14273	52.2585	5.27491	27.1001
3	12	185	15.318	521.714	17.0888	21.1199	487.796	117.975	23.3273	5.36676	10.3961	73.409	0.0884717	5.47573	14.9662	33.0314	4.16969	1.16147	53.3288	5.32085	27.7105
3	12	190	15.4076	521.714	17.3623	21.5621	475.484	120.096	23.6585	6.17137	11.2013	73.6466	0.0923928	5.41795	15.2705	33.6726	4.25173	1.17973	54.3746	5.35958	28.313
3	12	195	15.4935	521.714	17.6288	21.9951	463.961	122.165	23.9694	7.08602	12.0428	73.7187	0.096266	5.34823	15.568	34.2989	4.3319	1.19754	55.3964	5.39099	28.9079
3	12	200	15.5756	521.714	17.8886	22.4191	453.159	124.184	24.2593	8.12326	12.9183	73.6166	0.100061	5.26665	15.8587	34.9107	4.41023	1.21489	56.3945	5.415	29.4957
3	14	70	13.3464	594.724	10.9983	10.0152	1396.1	72.4791	14.9267	0.190448	1.40781	51.0022	0.0234589	4.95196	8.67316	19.5726	2.44955	0.7519	31.4472	3.7362	15.8364
3	14	75	13.6835	595.447	11.63	10.7554	1280.08	77.2719	15.9001	0.229718	1.60967	54.3072	0.0261072	5.2252	9.33202	20.9818	2.62761	0.794082	33.7355	3.98629	16.9955
3	14	80	14	595.932	12.2373	11.482	1181.85	81.9193	16.8413	0.275561	1.82981	57.4921	0.0288797	5.48053	9.97673	22.3557	2.80129	0.834582	35.9683	4.22659	18.1291
3	14	85	14.2976	596.257	12.8223	12.1949	1097.79	86.4297	17.7518	0.329002	2.06964	60.5608	0.03178	5.71855	10.6076	23.6957	2.97077	0.873546	38.1477	4.45734	19.2384
3	14	90	14.5781	596.474	13.3867	12.8939	1025.21	90.8101	18.6329	0.39122	2.33067	63.5156	0.0348112	5.93969	11.225	25.0029	3.13618	0.911092	40.2752	4.67872	20.3242
3	14	95	14.8428	596.62	13.9316	13.5788	962.029	95.066	19.4857	0.463565	2.61445	66.3579	0.0379757	6.14429	11.8289	26.2782	3.29762	0.947313	42.352	4.89082	21.3874
3	14	100	15.093	596.718	14.4582	14.2495	906.621	99.2018	20.311	0.547582	2.9226	69.0879	0.0412752	6.33262	12.4194	27.5221	3.45517	0.982287	44.3791	5.09374	22.4284
3	14	105	15.3297	596.783	14.9674	14.9058	857.716	103.221	21.1093	0.645041	3.25678	71.7052	0.0447108	6.50487	12.9968	28.7353	3.60889	1.01608	46.3571	5.28751	23.4478
3	14	110	15.5541	596.827	15.4599	15.5478	814.294	107.128	21.8812	0.757969	3.61871	74.2086	0.048283	6.6612	13.5609	29.9182	3.75884	1.04875	48.2867	5.47215	24.4461
3	14	115	15.7669	596.857	15.9366	16.1753	775.534	110.924	22.6271	0.88868	4.01018	76.5965	0.0519913	6.80172	14.1118	31.0712	3.90506	1.08034	50.1685	5.64769	25.4235
3	14	120	15.969	596.876	16.3979	16.7884	740.766	114.613	23.3472	1.03982	4.433	78.8666	0.0558349	6.92655	14.6497	32.1948	4.04761	1.11089	52.003	5.81412	26.3807
3	14	125	16.161	596.889	16.8445	17.3871	709.438	118.197	24.0419	1.21442	4.88902	81.0163	0.0598115	7.03575	15.1745	33.2893	4.18652	1.14046	53.7908	5.97144	27.3178
3	14	130	16.3437	596.898	17.2768	17.9714	681.095	121.679	24.7114	1.4159	5.3801	83.0424	0.0639183	7.12939	15.6865	34.3551	4.32184	1.16907	55.5325	6.11964	28.2354
3	14	135	16.5175	596.904	17.6954	18.5416	655.355	125.061	25.3559	1.64821	5.90811	84.9414	0.0681513	7.20753	16.1856	35.3927	4.45363	1.19676	57.2287	6.25871	29.134
3	14	140	16.6831	596.908	18.1007	19.0976	631.897	128.345	25.9754	1.9158	6.47489	86.7091	0.0725052	7.2702	16.6721	36.4025	4.58194	1.22355	58.8801	6.38862	30.0139
3	14	145	16.8408	596.911	18.4932	19.6397	610.45	131.534	26.5702	2.22372	7.08222	88.3407	0.0769732	7.31745	17.146	37.385	4.70682	1.24949	60.4874	6.50935	30.8757
3	14	150	16.9913	596.913	18.8732	20.168	590.783	134.63	27.1402	2.5777	7.73178	89.8313	0.0815472	7.34928	17.6076	38.3407	4.82832	1.2746	62.0512	6.62087	31.7198
3	14	155	17.1349	596.914	19.2412	20.6827	572.698	137.635	27.6854	2.98422	8.42515	91.1749	0.0862171	7.36573	18.057	39.27	4.94652	1.2989	63.5724	6.72315	32.5469
3	14	160	17.2719	596.915	19.5975	21.184	556.024	140.552	28.2058	3.45056	9.1637	92.3652	0.0909708	7.36681	18.4943	40.1735	5.06147	1.32243	65.0517	6.81613	33.3574
3	14	165	17.4028	596.915	19.9426	21.6721	540.615	143.382	28.7011	3.98489	9.94854	93.3952	0.0957941	7.35254	18.9198	41.0517	5.17323	1.34521	66.49	6.89976	34.1519
3	14	170	17.5278	596.915	20.2767	22.1473	526.341	146.129	29.1713	4.59634	10.7805	94.2575	0.10067	7.32293	19.3338	41.9051	5.28186	1.36726	67.888	6.97399	34.9311
3	14	175	17.6474	596.916	20.6003	22.6097	513.092	148.793	29.6161	5.29506	11.66	94.9439	0.105579	7.27801	19.7363	42.7342	5.38744	1.38861	69.2466	7.03875	35.6955
3	14	180	17.7616	596.916	20.9137	23.0596	500.769	151.378	30.035	6.09228	12.5869	95.4455	0.110498	7.21783	20.1277	43.5396	5.49002	1.40928	70.5666	7.09396	36.4456
3	14	185	17.871	596.916	21.2171	23.4972	489.287	153.884	30.4277	7.00032	13.5606	95.7534	0.115401	7.14245	20.5081	44.3218	5.58968	1.42929	71.8488	7.13957	37.1822
3	14	190	17.9756	596.916	21.511	23.9228	478.569	156.316	30.7938	8.03261	14.5796	95.8579	0.120258	7.05197	20.8777	45.0813	5.68648	1.44867	73.0942	7.17548	37.9059
3	14	195	18.0757	596.916	21.7955	24.3367	468.548	158.674	31.1325	9.20365	15.6418	95.7492	0.125035	6.94653	21.2369	45.8188	5.78048	1.46743	74.3036	7.20164	38.6171
3	14	200	18.1716	596.916	22.0711	24.739	459.164	160.96	31.4434	10.5289	16.744	95.4175	0.129694	6.82632	21.5858	46.5346	5.87176	1.48559	75.4778	7.21799	39.3167
3	16	70	15.253	669.65	13.8641	11.6053	1310.66	95.3955	19.6462	0.250664	1.85292	67.128	0.0308761	6.51766	11.9439	26.4514	3.31334	0.940902	42.6495	5.04929	21.4021
3	16	75	15.6383	670.464	14.6164	12.4141	1207.58	101.395	20.864	0.301434	2.11219	71.2612	0.0342576	6.85644	12.81	28.2661	3.54253	0.990676	45.6094	5.37022	22.8959
3	16	80	16	671.01	15.3344	13.202	1120.21	107.174	22.0333	0.360513	2.39392	75.2163	0.037783	7.17012	13.652	30.0236	3.76455	1.03811	48.4783	5.67629	24.3474
3	16	85	16.3401	671.376	16.0211	13.9688	1045.39	112.746	23.1568	0.429176	2.6998	79.0001	0.0414563	7.45971	14.4706	31.7265	3.97973	1.08342	51.2603	5.96799	25.7585
3	16	90	16.6607	671.621	16.6787	14.7149	980.752	118.121	24.2366	0.508877	3.0316	82.6175	0.0452804	7.72601	15.2664	33.3768	4.18831	1.12675	53.9582	6.24568	27.1311
3	16	95	16.9632	671.785	17.3093	15.4402	924.452	123.308	25.2746	0.601282	3.39116	86.0718	0.0492576	7.96966	16.0399	34.9761	4.39052	1.16825	56.5748	6.50966	28.4665
3	16	100	17.2491	671.895	17.9143	16.1448	875.068	128.317	26.2722	0.708294	3.78036	89.3648	0.0533892	8.19121	16.7914	36.526	4.58652	1.20804	59.112	6.76016	29.7659
3	16	105	17.5197	671.969	18.4952	16.8291	831.474	133.152	27.2304	0.832085	4.20115	92.4977	0.0576756	8.3911	17.5214	38.0277	4.77647	1.2462	61.5718	6.99737	31.0304
3	16	110	17.7761	672.018	19.0532	17.493	792.767	137.821	28.1505	0.975137	4.65552	95.4704	0.0621167	8.56972	18.23	39.4824	4.96051	1.28282	63.9558	7.22148	32.2609
3	16	115	18.0193	672.051	19.5893	18.137	758.22	142.329	29.0332	1.14028	5.14554	98.2824	0.0667111	8.72742	18.9178	40.8911	5.13878	1.31798	66.2656	7.43261	33.4585
3	16	120	18.2503	672.073	20.1045	18.7613	727.239	146.68	29.8794	1.33075	5.67329	100.932	0.0714566	8.8645	19.5849	42.2549	5.3114	1.35174	68.5029	7.6309	34.624
3	16	125	18.4697	672.088	20.5997	19.3661	699.333	150.881	30.6898	1.55022	6.2409	103.418	0.0763502	8.98122	20.2317	43.5748	5.47849	1.38417	70.6691	7.81646	35.7583
3	16	130	18.6785	672.098	21.0757	19.9519	674.099	154.934	31.465	1.80287	6.85048	105.738	0.0813872	9.07785	20.8586	44.8518	5.64018	1.41532	72.7659	7.98941	36.8624
3	16	135	18.8771	672.105	21.5334	20.5189	651.195	158.846	32.2056	2.09347	7.50416	107.888	0.086562	9.1546	21.4659	46.0869	5.7966	1.44526	74.7947	8.14984	37.9371
3	16	140	19.0663	672.109	21.9734	21.0677	630.336	162.619	32.9121	2.4274	8.20398	109.864	0.0918674	9.21168	22.054	47.2812	5.94786	1.47402	76.7572	8.29783	38.9834
3	16	145	19.2467	672.112	22.3964	21.5985	611.281	166.26	33.5848	2.81079	8.95195	111.663	0.0972944	9.24928	22.6234	48.4357	6.09411	1.50166	78.6549	8.43346	40.0023
3	16	150	19.4186	672.114	22.8031	22.1118	593.823	169.771	34.2243	3.25053	9.74992	113.279	0.102832	9.26758	23.1744	49.5515	6.23546	1.52822	80.4895	8.5568	40.9946
3	16	155	19.5827	672.116	23.1942	22.608	577.785	173.157	34.8306	3.75441	10.5996	114.706	0.108469	9.26674	23.7074	50.6294	6.37205	1.55374	82.2626	8.66791	41.9615
3	16	160	19.7393	672.117	23.5703	23.0875	563.016	176.422	35.4042	4.33118	11.5024	115.938	0.114188	9.2469	24.2229	51.6707	6.504	1.57827	83.9758	8.76681	42.9038
3	16	165	19.8889	672.117	23.9318	23.5508	549.382	179.57	35.9449	4.99062	12.4594	116.967	0.119971	9.20822	24.7213	52.6762	6.63144	1.60185	85.6308	8.85355	43.8227
3	16	170	20.0318	672.118	24.2795	23.9983	536.77	182.605	36.4529	5.74365	13.4715	117.786	0.125799	9.15085	25.2031	53.6471	6.7545	1.62451	87.2292	8.92814	44.719
3	16	175	20.1684	672.118	24.6138	24.4304	525.08	185.529	36.9281	6.60239	14.5388	118.385	0.131646	9.07493	25.6686	54.5843	6.8733	1.64629	88.7725	8.99058	45.5937
3	16	180	20.299	672.118	24.9353	24.8477	514.223	188.348	37.3704	7.58018	15.6609	118.756	0.137485	8.98063	26.1184	55.4889	6.98798	1.66722	90.2624	9.04088	46.448
3	16	185	20.424	672.118	25.2443	25.2504	504.122	191.065	37.7794	8.69167	16.8369	118.888	0.143283	8.86815	26.5528	56.3617	7.09864	1.68734	91.7005	9.07902	47.2827
3	16	190	20.5435	672.118	25.5415	25.6391	494.71	193.682	38.1548	9.95275	18.0647	118.772	0.149005	8.73769	26.9723	57.2039	7.20542	1.70669	93.0884	9.105	48.0989
3	16	195	20.6579	672.118	25.8273	26.0141	485.925	196.204	38.4961	11.3805	19.3415	118.396	0.154609	8.58955	27.3774	58.0163	7.30844	1.72528	94.4274	9.11881	48.8975
3	16	200	20.7675	672.118	26.1021	26.3759	477.714	198.633	38.8029	12.9932	20.663	117.75	0.160049	8.42404	27.7684	58.7999	7.40781	1.74315	95.7193	9.12046	49.6795
3	18	70	17.1596	744.576	16.9099	13.095	1255.56	120.862	24.8909	0.31758	2.34758	85.0484	0.0391187	8.2576	15.7436	34.2951	4.29824	1.14016	55.477	6.54658	27.7485
3	18	75	17.5931	745.482	17.7719	13.9509	1162.63	128.06	26.3508	0.380706	2.66766	90.0017	0.0432667	8.65956	16.8292	36.528	4.57997	1.19671	59.1339	6.93988	29.5882
3	18	80	18	746.088	18.5884	14.7775	1083.8	134.945	27.7424	0.453928	3.01422	94.706	0.0475731	9.02801	17.8773	38.6753	4.8509	1.25018	62.6536	7.31198	31.3633
3	18	85	18.3827	746.495	19.3633	15.5755	1016.26	141.535	29.0698	0.538764	3.38918	99.1725	0.052042	9.36452	18.8893	40.7412	5.11158	1.30083	66.0429	7.66372	33.0775
3	18	90	18.7432	746.767	20.0996	16.3452	957.892	147.848	30.3363	0.636946	3.79457	103.41	0.0566761	9.67041	19.8663	42.7293	5.36244	1.34891	69.307	7.99579	34.7335
3	18	95	19.0836	746.95	20.8002	17.0873	907.051	153.899	31.5447	0.750447	4.23244	107.424	0.0614773	9.94676	20.8095	44.6428	5.60389	1.39458	72.4508	8.30879	36.334
3	18	100	19.4052	747.072	21.4673	17.8022	862.461	159.699	32.6975	0.881521	4.70492	111.221	0.0664465	10.1945	21.7198	46.4843	5.83626	1.43802	75.4784	8.60321	37.8811
3	18	105	19.7097	747.154	22.1029	18.4906	823.11	165.261	33.7967	1.03273	5.2142	114.802	0.0715834	10.4145	22.5979	48.2562	6.05986	1.47936	78.3934	8.87949	39.3767
3	18	110	19.9981	747.209	22.7088	19.153	788.188	170.593	34.8442	1.20701	5.76253	118.172	0.076887	10.6075	23.4447	49.9609	6.27496	1.51873	81.1993	9.13803	40.8228
3	18	115	20.2718	747.246	23.2865	19.7901	757.038	175.706	35.8416	1.40768	6.35219	121.33	0.0823551	10.774	24.261	51.6004	6.48184	1.55622	83.8994	9.37918	42.2212
3	18	120	20.5316	747.271	23.8374	20.4025	729.124	180.607	36.7904	1.63855	6.9855	124.278	0.0879843	10.9148	25.0475	53.1767	6.68075	1.59194	86.497	9.60329	43.5734
3	18	125	20.7785	747.287	24.3629	20.9909	704.006	185.305	37.6919	1.90391	7.66481	127.014	0.0937701	11.0304	25.8051	54.692	6.87193	1.62599	88.9949	9.81067	44.8813
3	18	130	21.0133	747.298	24.8642	21.556	681.315	189.808	38.5475	2.20868	8.39246	129.538	0.0997066	11.1212	26.5344	56.148	7.05564	1.65844	91.3965	10.0016	46.1464
3	18	135	21.2368	747.306	25.3425	22.0985	660.745	194.124	39.3581	2.55841	9.17075	131.849	0.105787	11.1877	27.2362	57.5468	7.23211	1.68937	93.7045	10.1764	47.3704
3	18	140	21.4496	747.311	25.7989	22.6191	642.037	198.259	40.1249	2.95938	10.0019	133.942	0.112001	11.2305	27.9114	58.8902	7.40157	1.71886	95.9221	10.3352	48.555
3	18	145	21.6525	747.314	26.2343	23.1185	624.972	202.22	40.8488	3.41873	10.8882	135.814	0.118338	11.2498	28.5608	60.1801	7.56427	1.74697	98.0521	10.4783	49.7017
3	18	150	21.846	747.316	26.6497	23.5974	609.362	206.015	41.5306	3.94447	11.8314	137.462	0.124786	11.2461	29.1851	61.4182	7.72044	1.77377	100.097	10.606	50.8122
3	18	155	22.0305	747.318	27.0462	24.0565	595.046	209.649	42.171	4.54563	12.8334	138.879	0.131328	11.2196	29.7851	62.6064	7.87029	1.79933	102.061	10.7184	51.888
3	18	160	22.2067	747.319	27.4244	24.4965	581.887	213.13	42.7705	5.23235	13.8956	140.06	0.137946	11.1709	30.3616	63.7465	8.01405	1.8237	103.946	10.8157	52.9308
3	18	165	22.375	747.319	27.7854	24.9181	569.763	216.463	43.3297	6.01594	15.0192	140.998	0.144619	11.1	30.9153	64.8402	8.15194	1.84694	105.754	10.898	53.9422
3	18	170	22.5358	747.32	28.1298	25.322	558.572	219.654	43.8489	6.90899	16.2047	141.683	0.151322	11.0075	31.4471	65.8891	8.28417	1.8691	107.489	10.9655	54.9236
3	18	175	22.6895	747.32	28.4585	25.7089	548.221	222.708	44.3283	7.92547	17.4523	142.109	0.158027	10.8935	31.9577	66.895	8.41095	1.89023	109.154	11.0183	55.8767
3	18	180	22.8364	747.32	28.7721	26.0793	538.63	225.633	44.768	9.08072	18.7611	142.264	0.164701	10.7584	32.4477	67.8593	8.53249	1.91038	110.75	11.0564	56.8029
3	18	185	22.977	747.32	29.0714	26.4338	529.73	228.432	45.168	10.3915	20.1298	142.14	0.171305	10.6025	32.9181	68.7838	8.64898	1.9296	112.28	11.08	57.7038
3	18	190	23.1115	747.32	29.357	26.7733	521.456	231.111	45.5281	11.8761	21.5557	141.724	0.177799	10.4262	33.3694	69.6698	8.76061	1.94792	113.748	11.0892	58.5807
3	18	195	23.2402	747.32	29.6295	27.0981	513.755	233.674	45.848	13.5539	23.0352	141.007	0.184135	10.2299	33.8024	70.519	8.86758	1.9654	115.154	11.0839	59.435
3	18	200	23.3634	747.321	29.8895	27.4089	506.577	236.127	46.1273	15.4458	24.5633	139.977	0.19026	10.0142	34.2177	71.3327	8.97006	1.98206	116.502	11.0644	60.2682
3	20	70	19.0663	819.502	20.082	14.4614	1222.63	148.493	30.5814	0.390185	2.88427	104.492	0.0480619	10.1454	20.0335	43.0036	5.39118	1.34612	69.7743	8.20893	34.7946
3	20	75	19.5479	820.499	21.0388	15.3428	1137.94	156.833	32.2713	0.466242	3.26703	110.223	0.0529878	10.6052	21.3423	45.6503	5.72464	1.40836	74.1256	8.673	36.9773
3	20	80	20	821.167	21.9375	16.1865	1066.08	164.749	33.8697	0.554183	3.67994	115.623	0.0580803	11.022	22.5968	48.1766	6.04285	1.4667	78.283	9.10831	39.0683
3	20	85	20.4252	821.614	22.7832	16.9936	1004.51	172.27	35.3825	0.655761	4.12517	120.709	0.0633433	11.3981	23.7993	50.5894	6.34669	1.52151	82.2569	9.51623	41.0731
3	20	90	20.8258	821.914	23.5804	17.7653	951.296	179.422	36.8148	0.772971	4.60493	125.494	0.0687798	11.7356	24.9521	52.8944	6.63688	1.57308	86.0565	9.89794	42.9964
3	20	95	21.204	822.115	24.3326	18.5026	904.965	186.226	38.1709	0.908085	5.12149	129.99	0.0743911	12.0362	26.0571	55.0967	6.91408	1.62166	89.6895	10.2544	44.8423
3	20	100	21.5614	822.25	25.043	19.2066	864.355	192.701	39.4545	1.06369	5.6772	134.205	0.0801778	12.3012	27.1159	57.2009	7.17887	1.66747	93.1632	10.5866	46.6143
3	20	105	21.8996	822.34	25.7143	19.8785	828.546	198.864	40.6689	1.24272	6.27444	138.146	0.086139	12.5322	28.1303	59.2111	7.43176	1.7107	96.4838	10.8953	48.3158
3	20	110	22.2201	822.4	26.3489	20.5193	796.799	204.73	41.8169	1.44854	6.91567	141.819	0.0922728	12.7301	29.1016	61.1312	7.67324	1.75151	99.6576	11.1811	49.9501
3	20	115	22.5242	822.441	26.9491	21.1301	768.515	210.314	42.9012	1.68495	7.60336	145.228	0.0985763	12.8962	30.0315	62.9647	7.90377	1.79006	102.69	11.4448	51.5199
3	20	120	22.8128	822.468	27.5169	21.712	743.206	215.628	43.9243	1.95627	8.34004	148.376	0.105045	13.0313	30.9213	64.7152	8.1238	1.82647	105.587	11.687	53.0281
3	20	125	23.0872	822.486	28.054	22.2661	720.467	220.685	44.8884	2.26742	9.12824	151.265	0.111673	13.1364	31.7724	66.3859	8.33374	1.86088	108.353	11.9083	54.4776
3	20	130	23.3481	822.498	28.5623	22.7936	699.962	225.498	45.7955	2.62398	9.97049	153.896	0.118454	13.2123	32.5863	67.9802	8.534	1.89341	110.994	12.1092	55.8709
3	20	135	23.5964	822.506	29.0432	23.2956	681.409	230.077	46.6476	3.03224	10.8692	156.268	0.125379	13.2598	33.3642	69.501	8.72498	1.92414	113.514	12.2903	57.2107
3	20	140	23.8329	822.512	29.4983	23.7729	664.57	234.433	47.4462	3.49936	11.8269	158.381	0.132436	13.2796	34.1076	70.9515	8.90706	1.9532	115.919	12.452	58.4996
3	20	145	24.0583	822.515	29.9291	24.2269	649.244	238.577	48.193	4.03338	12.8457	160.232	0.139614	13.2724	34.8177	72.3346	9.08061	1.98066	118.214	12.5947	59.74
3	20	150	24.2733	822.518	30.3367	24.6583	635.258	242.518	48.8895	4.64339	13.9278	161.819	0.146896	13.2388	35.4959	73.6531	9.246	2.00663	120.402	12.7188	60.9343
3	20	155	24.4784	822.519	30.7225	25.0683	622.464	246.267	49.5367	5.33959	15.0749	163.137	0.154266	13.1793	36.1434	74.9099	9.40358	2.03118	122.488	12.8248	62.0851
3	20	160	24.6742	822.521	31.0876	25.4578	610.736	249.832	50.1358	6.13338	16.2885	164.179	0.161701	13.0945	36.7614	76.1074	9.55368	2.05438	124.477	12.9129	63.1945
3	20	165	24.8611	822.521	31.4332	25.8278	599.961	253.221	50.6878	7.03753	17.5697	164.941	0.169178	12.985	37.3512	77.2485	9.69664	2.07632	126.373	12.9835	64.265
3	20	170	25.0398	822.522	31.7603	26.1791	590.044	256.444	51.1933	8.0662	18.9189	165.414	0.176668	12.8512	37.9139	78.3355	9.83278	2.09707	128.179	13.0369	65.2987
3	20	175	25.2105	822.522	32.0698	26.5126	580.9	259.508	51.6529	9.23504	20.336	165.59	0.184139	12.6935	38.4507	79.3709	9.96239	2.11668	129.901	13.0732	66.2977
3	20	180	25.3738	822.522	32.3628	26.8292	572.455	262.42	52.0671	10.5613	21.82	165.46	0.191554	12.5125	38.9627	80.357	10.0858	2.13522	131.541	13.0927	67.2643
3	20	185	25.53	822.523	32.6401	27.1296	564.644	265.189	52.4361	12.0636	23.3689	165.012	0.198871	12.3086	39.4509	81.2961	10.2032	2.15276	133.103	13.0956	68.2005
3	20	190	25.6794	822.523	32.9026	27.4146	557.409	267.821	52.7599	13.7625	24.9797	164.236	0.206042	12.0824	39.9165	82.1902	10.315	2.16933	134.591	13.082	69.1082
3	20	195	25.8224	822.523	33.151	27.6851	550.698	270.322	53.0385	15.6797	26.648	163.122	0.213014	11.8344	40.3603	83.0414	10.4214	2.18501	136.008	13.0522	69.9893
3	20	200	25.9594	822.523	33.3861	27.9416	544.467	272.7	53.2717	17.8381	28.3678	161.657	0.219728	11.5652	40.7833	83.8518	10.5226	2.19982	137.358	13.0063	70.8456

## Sheet: MAI60_Climate
jd	SCI	Age	TH	SDI	BAS	Dg	NUM	VOL	W_BARK	W_LARGE	W_MIDD	W_SMALL	W_VSMALL	W_FIRE	ROOT	STEM	BRANCH	LEAF	TOTAL	C_NON	C_COMM
0	10	20	5.68417	356.536	1.68329	1.68559	7543.34	8.38552	1.73866	0.006447	0.0802819	5.93548	0.00173251	0.624648	0.734299	1.87923	0.230361	0.120188	2.96408	0.373444	1.50578
0	10	25	6.2727	386.228	2.38913	2.3983	5288.64	12.3083	2.55059	0.0106961	0.126538	8.71043	0.00266357	0.910032	1.12605	2.83494	0.350129	0.169926	4.48104	0.561387	2.27355
0	10	30	6.78798	406.122	3.08357	3.13375	3997.93	16.3152	3.37897	0.016027	0.1801	11.5431	0.00369701	1.19703	1.54364	3.83695	0.476274	0.218589	6.07545	0.757065	3.07988
0	10	35	7.24715	419.451	3.74664	3.87401	3178.55	20.2633	4.19413	0.0225031	0.240154	14.3316	0.0048065	1.47494	1.96945	4.84491	0.603518	0.264824	7.6827	0.952394	3.89251
0	10	40	7.66146	428.381	4.3718	4.60988	2619.33	24.0867	4.98237	0.0302424	0.306458	17.0287	0.00597889	1.73894	2.3936	5.83766	0.729058	0.308223	9.26855	1.14316	4.6945
0	10	45	8.0388	434.364	4.95927	5.33698	2216.85	27.7629	5.73904	0.0394142	0.379162	19.6178	0.00720931	1.98746	2.8112	6.80576	0.851619	0.348847	10.8174	1.3275	5.47826
0	10	50	8.38495	438.373	5.5122	6.05347	1915.25	31.2916	6.46407	0.0502347	0.458673	22.098	0.00849763	2.22061	3.22018	7.74618	0.970772	0.386952	12.3241	1.50481	6.24137
0	10	55	8.70433	441.059	6.03456	6.75869	1682.01	34.6821	7.15935	0.0629669	0.545557	24.4751	0.00984617	2.43912	3.61999	8.65908	1.08651	0.422846	13.7884	1.67513	6.98394
0	10	60	9.00039	442.858	6.53026	7.4525	1497.05	37.9467	7.82743	0.0779212	0.640484	26.757	0.0112583	2.64396	4.01075	9.5459	1.19901	0.456823	15.2125	1.83875	7.70715
0	10	65	9.2759	444.064	7.0027	8.13491	1347.31	41.0976	8.47076	0.0954588	0.74419	28.9512	0.0127378	2.83603	4.39287	10.4085	1.30848	0.489135	16.599	1.99601	8.41247
0	10	70	9.53313	444.872	7.45468	8.80595	1224.01	44.1453	9.0915	0.115997	0.857461	31.0642	0.0142882	3.01612	4.76675	11.2485	1.41516	0.519992	17.9504	2.14723	9.10131
0	10	75	9.77396	445.413	7.88849	9.4656	1121	47.0986	9.69142	0.140017	0.981125	33.1012	0.0159128	3.18485	5.13278	12.0676	1.51922	0.549562	19.2691	2.29269	9.77487
0	10	80	10	445.776	8.30592	10.1138	1033.88	49.9645	10.2719	0.168071	1.11604	35.0658	0.0176144	3.34271	5.49126	12.8667	1.62081	0.577975	20.5567	2.43259	10.4341
0	10	85	10.2126	446.018	8.70838	10.7504	959.388	52.7486	10.834	0.200792	1.26311	36.9606	0.0193955	3.49006	5.84238	13.6468	1.72003	0.605338	21.8146	2.56707	11.0798
0	10	90	10.4129	446.181	9.097	11.3754	895.105	55.4551	11.3786	0.238907	1.42327	38.7871	0.0212582	3.62719	6.18629	14.4087	1.81697	0.631732	23.0436	2.69624	11.7124
0	10	95	10.602	446.29	9.47269	11.9885	839.169	58.0874	11.9062	0.283248	1.59749	40.5461	0.0232039	3.7543	6.52308	15.1526	1.91169	0.657224	24.2446	2.82017	12.3325
0	10	100	10.7807	446.363	9.83619	12.5898	790.134	60.6483	12.4174	0.334771	1.78677	42.2378	0.0252341	3.87153	6.8528	15.8792	2.00424	0.681868	25.4181	2.93889	12.9403
0	10	105	10.9498	446.412	10.1881	13.179	746.862	63.14	12.9125	0.394569	1.99216	43.8618	0.0273494	3.97901	7.17548	16.5886	2.09464	0.70571	26.5644	3.05242	13.5362
0	10	110	11.1101	446.445	10.529	13.756	708.449	65.5646	13.3918	0.463894	2.21473	45.4174	0.0295503	4.0768	7.49114	17.2811	2.18293	0.728787	27.6839	3.16077	14.1203
0	10	115	11.2621	446.467	10.8592	14.3209	674.164	67.9237	13.8555	0.544177	2.45561	46.9034	0.0318366	4.16499	7.79982	17.9569	2.26914	0.751133	28.777	3.26395	14.6929
0	10	120	11.4064	446.482	11.1793	14.8736	643.411	70.2188	14.3039	0.637057	2.71592	48.3184	0.0342077	4.24361	8.10152	18.6162	2.35328	0.772777	29.8438	3.36194	15.2543
0	10	125	11.5436	446.492	11.4895	15.4142	615.702	72.4515	14.737	0.744401	2.99682	49.6606	0.0366627	4.31271	8.39628	19.2593	2.43537	0.793746	30.8847	3.45474	15.8046
0	10	130	11.674	446.498	11.7902	15.9425	590.632	74.6231	15.1549	0.868342	3.29949	50.928	0.0391996	4.37229	8.68413	19.8863	2.51545	0.814064	31.8999	3.54233	16.344
0	10	135	11.7982	446.503	12.0818	16.4588	567.864	76.7349	15.5578	1.01131	3.6251	52.1183	0.0418162	4.42239	8.96513	20.4974	2.59354	0.833754	32.8899	3.62469	16.8728
0	10	140	11.9165	446.506	12.3645	16.963	547.114	78.7884	15.9457	1.17607	3.97479	53.2287	0.0445093	4.46302	9.23933	21.093	2.66966	0.852837	33.8548	3.7018	17.3912
0	10	145	12.0292	446.508	12.6385	17.4553	528.141	80.7847	16.3187	1.36575	4.3497	54.2564	0.0472748	4.49417	9.50679	21.6731	2.74385	0.871332	34.7951	3.77365	17.8995
0	10	150	12.1366	446.509	12.9043	17.9358	510.74	82.7252	16.6766	1.5839	4.75089	55.1979	0.0501077	4.51586	9.76759	22.2381	2.81612	0.88926	35.7111	3.84019	18.3979
0	10	155	12.2392	446.51	13.162	18.4046	494.738	84.6111	17.0196	1.83455	5.17935	56.0496	0.0530018	4.52807	10.0218	22.7882	2.88651	0.906639	36.6032	3.90141	18.8868
0	10	160	12.3371	446.511	13.4118	18.8619	479.982	86.4438	17.3474	2.1222	5.63595	56.8074	0.0559499	4.53082	10.2695	23.3237	2.95505	0.923485	37.4717	3.95726	19.3664
0	10	165	12.4306	446.511	13.6541	19.3078	466.343	88.2245	17.6601	2.45194	6.12143	57.467	0.058943	4.52409	10.5109	23.8448	3.02178	0.939817	38.3172	4.00771	19.8371
0	10	170	12.5199	446.511	13.889	19.7425	453.707	89.9545	17.9574	2.82943	6.6363	58.0234	0.0619709	4.50788	10.7459	24.3518	3.08673	0.955649	39.1401	4.05271	20.2991
0	10	175	12.6053	446.511	14.1168	20.1662	441.976	91.6349	18.2392	3.26099	7.18085	58.4717	0.0650214	4.4822	10.9747	24.845	3.14993	0.970998	39.9407	4.09222	20.7528
0	10	180	12.6869	446.512	14.3377	20.579	431.063	93.2671	18.5052	3.75359	7.75506	58.8061	0.0680803	4.44707	11.1975	25.3247	3.21141	0.985878	40.7195	4.12619	21.1985
0	10	185	12.765	446.512	14.5519	20.9812	420.892	94.8522	18.7552	4.3149	8.35853	59.0211	0.0711316	4.40251	11.4143	25.7912	3.27122	1.00031	41.477	4.15457	21.6366
0	10	190	12.8397	446.512	14.7596	21.3728	411.395	96.3915	18.9888	4.95328	8.99045	59.1104	0.0741565	4.34857	11.6252	26.2447	3.32938	1.01429	42.2136	4.17731	22.0674
0	10	195	12.9112	446.512	14.961	21.7543	402.514	97.8861	19.2057	5.67775	9.64946	59.0679	0.0771342	4.28532	11.8304	26.6856	3.38594	1.02785	42.9298	4.19435	22.4913
0	10	200	12.9797	446.512	15.1563	22.1256	394.195	99.3372	19.4055	6.49795	10.3336	58.8873	0.0800409	4.21289	12.0299	27.1141	3.44093	1.041	43.626	4.20567	22.9084
0	12	20	6.821	416.584	2.40118	2.18709	6391.47	12.6929	2.63175	0.00975861	0.12152	8.98435	0.00262245	0.945509	1.18501	2.95417	0.363104	0.169797	4.67208	0.58706	2.36711
0	12	25	7.52724	451.277	3.38866	3.08874	4522.45	18.5236	3.83856	0.0160972	0.190435	13.1089	0.00400858	1.36957	1.80617	4.42984	0.548459	0.238685	7.02315	0.877216	3.55263
0	12	30	8.14558	474.522	4.34859	4.0058	3450.48	24.4119	5.05585	0.0239807	0.269478	17.2715	0.00553171	1.79108	2.46086	5.9594	0.741395	0.305268	9.46693	1.17585	4.78356
0	12	35	8.69658	490.095	5.25415	4.91598	2768.16	30.1484	6.24014	0.0334807	0.357308	21.323	0.00715126	2.19446	3.12095	7.48064	0.933741	0.367752	11.9031	1.47052	6.01012
0	12	40	9.19375	500.529	6.09785	5.80871	2301.05	35.6422	7.37263	0.0447511	0.453479	25.1981	0.00884724	2.57318	3.77131	8.96238	1.12135	0.425695	14.2807	1.75506	7.20732
0	12	45	9.64656	507.52	6.88156	6.67962	1963.78	40.8679	8.44805	0.0580189	0.558139	28.8781	0.0106123	2.92561	4.40485	10.3918	1.30247	0.479294	16.5785	2.02698	8.36487
0	12	50	10.0619	512.204	7.6109	7.52738	1710.24	45.8318	9.46769	0.0735771	0.671802	32.3662	0.0124462	3.25244	5.01899	11.766	1.47667	0.528991	18.7907	2.28573	9.48031
0	12	55	10.4452	515.343	8.29237	8.35199	1513.59	50.5529	10.4355	0.091781	0.795207	35.6751	0.0143518	3.55527	5.61338	13.0865	1.64411	0.575278	20.9193	2.53164	10.5549
0	12	60	10.8005	517.445	8.93211	9.15391	1357.22	55.0536	11.3561	0.113049	0.929222	38.8193	0.0163338	3.83589	6.18868	14.3566	1.8052	0.618609	22.9691	2.7654	11.5912
0	12	65	11.1311	518.854	9.53539	9.93373	1230.33	59.3552	12.2339	0.137866	1.0748	41.8127	0.0183966	4.09594	6.74588	15.58	1.9604	0.659373	24.9457	2.98774	12.5923
0	12	70	11.4398	519.798	10.1066	10.692	1125.64	63.476	13.0726	0.166791	1.23293	44.6669	0.0205449	4.33684	7.28594	16.7601	2.11013	0.697885	26.854	3.19933	13.5608
0	12	75	11.7288	520.43	10.6491	11.429	1038.02	67.4312	13.8752	0.200463	1.40468	47.3911	0.0227824	4.55976	7.80973	17.8997	2.25475	0.7344	28.6986	3.40072	14.499
0	12	80	12	520.854	11.1659	12.1452	963.808	71.2331	14.6444	0.239614	1.59111	49.9924	0.0251124	4.76561	8.31796	19.0012	2.39456	0.769122	30.4828	3.59238	15.4088
0	12	85	12.2551	521.138	11.659	12.8409	900.291	74.8917	15.382	0.285082	1.79335	52.4761	0.0275375	4.95514	8.81119	20.0664	2.52981	0.802211	32.2096	3.77464	16.2918
0	12	90	12.4955	521.328	12.1304	13.5162	845.429	78.4151	16.0896	0.337821	2.01255	54.8461	0.0300597	5.12896	9.28987	21.097	2.66068	0.833798	33.8813	3.94781	17.1492
0	12	95	12.7224	521.455	12.5815	14.1714	797.66	81.81	16.7686	0.398925	2.24989	57.105	0.0326803	5.28753	9.75435	22.0941	2.78732	0.863992	35.4997	4.11209	17.982
0	12	100	12.9368	521.541	13.0136	14.8067	755.768	85.082	17.4201	0.469643	2.50661	59.2544	0.0354003	5.43128	10.2049	23.0588	2.90987	0.892881	37.0665	4.26767	18.7911
0	12	105	13.1398	521.598	13.4277	15.4225	718.793	88.2362	18.0448	0.551398	2.78398	61.2955	0.0382199	5.56053	10.6419	23.992	3.02845	0.920543	38.5829	4.41471	19.5773
0	12	110	13.3321	521.636	13.8248	16.0189	685.97	91.2768	18.6436	0.645818	3.08328	63.2285	0.0411389	5.67559	11.0655	24.8946	3.14316	0.947042	40.0504	4.55332	20.3413
0	12	115	13.5145	521.662	14.2057	16.5962	656.679	94.208	19.2172	0.754757	3.40585	65.0535	0.0441563	5.77671	11.476	25.7674	3.25409	0.97244	41.4699	4.68363	21.0838
0	12	120	13.6877	521.679	14.5712	17.1549	630.415	97.0332	19.7661	0.880329	3.75305	66.7697	0.0472706	5.86412	11.8735	26.6111	3.36134	0.996787	42.8427	4.80574	21.8053
0	12	125	13.8523	521.691	14.9218	17.6952	606.764	99.7562	20.2909	1.02494	4.12623	68.3761	0.0504797	5.93803	12.2585	27.4263	3.465	1.02013	44.1699	4.91975	22.5066
0	12	130	14.0088	521.698	15.2584	18.2175	585.381	102.38	20.792	1.19133	4.52679	69.8714	0.0537805	5.99863	12.631	28.214	3.56515	1.04252	45.4526	5.02573	23.1882
0	12	135	14.1578	521.703	15.5814	18.7223	565.977	104.908	21.27	1.38262	4.95607	71.2538	0.0571693	6.04609	12.9914	28.9747	3.66189	1.064	46.6919	5.12377	23.8509
0	12	140	14.2998	521.707	15.8915	19.2098	548.31	107.344	21.7251	1.60231	5.4154	72.5208	0.0606411	6.08058	13.3398	29.7091	3.7553	1.0846	47.8889	5.21393	24.4952
0	12	145	14.435	521.709	16.1891	19.6806	532.175	109.69	22.1576	1.85442	5.90606	73.6699	0.0641901	6.10223	13.6767	30.4181	3.84548	1.10437	49.0446	5.29629	25.1218
0	12	150	14.564	521.711	16.4748	20.1351	517.397	111.95	22.568	2.14345	6.42925	74.6978	0.0678093	6.11118	14.0023	31.1022	3.93251	1.12333	50.1603	5.37089	25.7313
0	12	155	14.687	521.712	16.7491	20.5736	503.825	114.125	22.9564	2.47448	6.98603	75.601	0.0714901	6.10757	14.3168	31.7622	4.01648	1.14152	51.237	5.43779	26.3244
0	12	160	14.8045	521.713	17.0123	20.9966	491.33	116.22	23.3229	2.85322	7.57732	76.3753	0.0752224	6.09151	14.6205	32.3989	4.09747	1.15897	52.2758	5.49702	26.9018
0	12	165	14.9167	521.713	17.2651	21.4046	479.801	118.237	23.6677	3.28605	8.20384	77.0163	0.0789944	6.0631	14.9137	33.0128	4.17558	1.17572	53.2778	5.54862	27.4641
0	12	170	15.0239	521.713	17.5077	21.7981	469.14	120.178	23.9909	3.78009	8.86603	77.5187	0.0827925	6.02248	15.1967	33.6046	4.2509	1.19179	54.2441	5.5926	28.012
0	12	175	15.1263	521.714	17.7406	22.1773	459.262	122.047	24.2924	4.34324	9.56402	77.8771	0.0866005	5.96975	15.4699	34.1752	4.3235	1.20721	55.1758	5.62899	28.5462
0	12	180	15.2243	521.714	17.9642	22.5428	450.092	123.845	24.5721	4.9842	10.2975	78.0856	0.0904003	5.90503	15.7334	34.7251	4.39347	1.222	56.0739	5.6578	29.0673
0	12	185	15.318	521.714	18.1788	22.895	441.565	125.575	24.83	5.71249	11.0658	78.1379	0.094171	5.82847	15.9875	35.2549	4.4609	1.2362	56.9395	5.67903	29.5759
0	12	190	15.4076	521.714	18.3849	23.2343	433.623	127.239	25.0658	6.53846	11.8676	78.0273	0.0978886	5.74023	16.2326	35.7654	4.52586	1.24983	57.7737	5.69269	30.0727
0	12	195	15.4935	521.714	18.5827	23.5611	426.214	128.841	25.2792	7.47324	12.7009	77.7471	0.101527	5.64049	16.4689	36.2571	4.58844	1.2629	58.5774	5.69877	30.5584
0	12	200	15.5756	521.714	18.7726	23.8758	419.292	130.382	25.47	8.52866	13.563	77.2905	0.105055	5.52949	16.6967	36.7308	4.64872	1.27545	59.3517	5.69731	31.0335
0	14	20	7.95783	476.633	3.24861	2.7219	5582.92	18.0561	3.74377	0.013882	0.172867	12.7806	0.00373054	1.34502	1.77973	4.33936	0.534611	0.227855	6.88156	0.862326	3.47703
0	14	25	8.78178	516.326	4.55561	3.81235	3990.9	26.1823	5.42564	0.0227528	0.269173	18.5289	0.00566597	1.93583	2.69433	6.46361	0.801943	0.318257	10.2781	1.27995	5.18366
0	14	30	9.50317	542.921	5.80911	4.90344	3076.21	34.2848	7.10057	0.0336792	0.378462	24.2566	0.0077689	2.51544	3.64616	8.63744	1.07656	0.404438	13.7646	1.70425	6.9332
0	14	35	10.146	560.74	6.97568	5.96936	2492.53	42.0785	8.70945	0.0467294	0.4987	29.7608	0.0099811	3.06284	4.59386	10.7721	1.34677	0.484201	17.1969	2.11754	8.65455
0	14	40	10.726	572.678	8.04813	6.9992	2091.74	49.4504	10.2289	0.0620882	0.629163	34.9602	0.0122748	3.57006	5.51624	12.8257	1.60696	0.557162	20.5061	2.51159	10.3141
0	14	45	11.2543	580.677	9.03142	7.98958	1801.43	56.3787	11.6544	0.0800391	0.769972	39.8383	0.0146401	4.03598	6.40424	14.7832	1.85507	0.623756	23.6663	2.88354	11.8997
0	14	50	11.7389	586.036	9.93493	8.94051	1582.52	62.8835	12.9902	0.100951	0.921747	44.4081	0.0170768	4.46252	7.25528	16.6434	2.09084	0.684702	26.6742	3.23323	13.4102
0	14	55	12.1861	589.626	10.7687	9.8533	1412.25	69.0005	14.2436	0.125273	1.08539	48.6935	0.0195891	4.85266	8.06991	18.4108	2.31483	0.740746	29.5363	3.56165	14.8492
0	14	60	12.6005	592.032	11.5421	10.7296	1276.52	74.7678	15.4226	0.153531	1.26197	52.7201	0.0221827	5.20948	8.84993	20.0923	2.52789	0.792561	32.2627	3.87021	16.2221
0	14	65	12.9863	593.644	12.2627	11.571	1166.15	80.2203	16.5345	0.186331	1.45262	56.5111	0.0248636	5.53578	9.59746	21.6945	2.73088	0.840711	34.8636	4.1603	17.5342
0	14	70	13.3464	594.724	12.9369	12.3789	1074.93	85.3881	17.5852	0.224368	1.65855	60.086	0.027637	5.83393	10.3145	23.2237	2.92458	0.885654	37.3485	4.43317	18.7906
0	14	75	13.6835	595.447	13.57	13.1544	998.494	90.296	18.5801	0.268437	1.88098	63.4606	0.0305075	6.1059	11.0029	24.6851	3.10966	0.927759	39.7254	4.68987	19.9952
0	14	80	14	595.932	14.1661	13.8988	933.695	94.9645	19.5232	0.319442	2.12119	66.6474	0.0334786	6.35328	11.664	26.083	3.28667	0.967323	42.001	4.93128	21.1518
0	14	85	14.2976	596.257	14.7284	14.6128	878.208	99.4105	20.4179	0.378415	2.38048	69.6563	0.036553	6.57741	12.2992	27.4211	3.45607	1.00458	44.1809	5.15811	22.263
0	14	90	14.5781	596.474	15.2599	15.2975	830.273	103.648	21.2671	0.446528	2.66016	72.4949	0.0397325	6.77939	12.9095	28.7024	3.61827	1.03974	46.2699	5.37098	23.3314
0	14	95	14.8428	596.62	15.7627	15.9535	788.543	107.689	22.0732	0.525119	2.96161	75.1692	0.0430182	6.96016	13.4958	29.9296	3.77358	1.07295	48.2719	5.57041	24.3592
0	14	100	15.093	596.718	16.2389	16.5819	751.964	111.545	22.8381	0.615713	3.28623	77.6839	0.0464106	7.12053	14.059	31.1049	3.92231	1.10436	50.1905	5.75682	25.348
0	14	105	15.3297	596.783	16.6901	17.1833	719.702	115.223	23.5638	0.720042	3.63545	80.0425	0.0499094	7.26121	14.5998	32.2304	4.06472	1.13408	52.029	5.93063	26.2998
0	14	110	15.5541	596.827	17.1179	17.7587	691.091	118.733	24.2517	0.840081	4.01073	82.2478	0.0535135	7.38282	15.1189	33.3081	4.20106	1.16222	53.7904	6.09218	27.216
0	14	115	15.7669	596.857	17.5237	18.3089	665.591	122.082	24.9032	0.978076	4.41358	84.3016	0.0572214	7.48594	15.6171	34.3398	4.33154	1.18888	55.4773	6.24181	28.098
0	14	120	15.969	596.876	17.9086	18.8348	642.761	125.278	25.5197	1.13658	4.84551	86.2054	0.0610305	7.57109	16.0949	35.3272	4.4564	1.21415	57.0926	6.37981	28.9474
0	14	125	16.161	596.889	18.2738	19.3371	622.237	128.328	26.1024	1.3185	5.30803	87.9598	0.0649376	7.63875	16.553	36.2719	4.57584	1.23809	58.6389	6.50648	29.7655
0	14	130	16.3437	596.898	18.6203	19.8167	603.717	131.236	26.6523	1.52711	5.80267	89.5649	0.0689387	7.68936	16.9921	37.1756	4.69006	1.26078	60.1186	6.62206	30.5536
0	14	135	16.5175	596.904	18.9492	20.2745	586.948	134.011	27.1704	1.76616	6.33092	91.0201	0.0730284	7.72333	17.4129	38.0398	4.79927	1.2823	61.5342	6.72681	31.313
0	14	140	16.6831	596.908	19.2614	20.7113	571.716	136.657	27.6576	2.03987	6.89421	92.3245	0.0772007	7.74103	17.8158	38.866	4.90365	1.3027	62.8882	6.82096	32.0451
0	14	145	16.8408	596.911	19.5577	21.128	557.84	139.181	28.1148	2.35299	7.49393	93.4762	0.0814479	7.74283	18.2017	39.6558	5.00339	1.32204	64.1829	6.90472	32.751
0	14	150	16.9913	596.913	19.8389	21.5253	545.167	141.587	28.5426	2.7109	8.13131	94.4731	0.085761	7.72905	18.5711	40.4104	5.09868	1.34038	65.4206	6.97829	33.4322
0	14	155	17.1349	596.914	20.1058	21.904	533.562	143.881	28.9417	3.11965	8.80748	95.3123	0.0901295	7.69998	18.9245	41.1315	5.1897	1.35778	66.6034	7.04183	34.0896
0	14	160	17.2719	596.915	20.3592	22.2649	522.912	146.068	29.3127	3.58598	9.52333	95.9901	0.0945411	7.65593	19.2627	41.8202	5.27661	1.37427	67.7337	7.09551	34.7247
0	14	165	17.4028	596.915	20.5996	22.6087	513.118	148.153	29.656	4.11747	10.2795	96.5025	0.0989812	7.59716	19.5861	42.478	5.3596	1.38991	68.8136	7.13948	35.3385
0	14	170	17.5278	596.915	20.8279	22.9362	504.093	150.14	29.972	4.7225	11.0764	96.8447	0.103433	7.52393	19.8954	43.1061	5.43881	1.40475	69.845	7.17387	35.9322
0	14	175	17.6474	596.916	21.0446	23.2481	495.762	152.033	30.261	5.41036	11.9139	97.0114	0.107878	7.4365	20.1911	43.7058	5.51442	1.41881	70.8301	7.19878	36.507
0	14	180	17.7616	596.916	21.2503	23.5451	488.058	153.838	30.5231	6.19128	12.7914	96.9966	0.112294	7.33513	20.4737	44.2782	5.58657	1.43215	71.7706	7.21431	37.0639
0	14	185	17.871	596.916	21.4455	23.8278	480.923	155.557	30.7584	7.0764	13.7079	96.7941	0.116655	7.22008	20.7438	44.8246	5.65541	1.44481	72.6686	7.22056	37.604
0	14	190	17.9756	596.916	21.6308	24.0969	474.306	157.195	30.967	8.0778	14.6616	96.3972	0.120934	7.09164	21.002	45.346	5.72108	1.45681	73.5259	7.21761	38.1284
0	14	195	18.0757	596.916	21.8067	24.353	468.16	158.756	31.1487	9.20843	15.6499	95.7989	0.1251	6.95013	21.2486	45.8436	5.78373	1.46819	74.3441	7.20554	38.6381
0	14	200	18.1716	596.916	21.9737	24.5967	462.444	160.243	31.3034	10.482	16.6694	94.9925	0.129116	6.79591	21.4842	46.3184	5.84349	1.47898	75.125	7.18444	39.1339
0	16	20	9.09467	536.681	4.22173	3.28196	4990.38	24.5073	5.08136	0.0188418	0.23463	17.3469	0.00506339	1.82558	2.5319	6.05566	0.747582	0.294024	9.62916	1.20339	4.85226
0	16	25	10.0363	581.376	5.87934	4.55537	3607.37	35.2889	7.31277	0.0306665	0.362795	24.9736	0.00763668	2.60914	3.80476	8.95446	1.11295	0.407817	14.28	1.7732	7.18126
0	16	30	10.8608	611.321	7.44552	5.80658	2811.66	45.8887	9.50381	0.0450781	0.506555	32.4664	0.0103983	3.36681	5.11108	11.8793	1.48286	0.514656	18.9879	2.3439	9.53542
0	16	35	11.5954	631.384	8.88132	7.00761	2302.75	55.9426	11.5791	0.0621259	0.663012	39.5664	0.0132697	4.07199	6.39389	14.7115	1.8416	0.612029	23.559	2.89193	11.8196
0	16	40	12.2583	644.827	10.1819	8.14875	1952.34	65.3232	13.5122	0.0820176	0.831114	46.1819	0.0162148	4.716	7.62582	17.3993	2.1822	0.699756	27.9071	3.40722	13.9921
0	16	45	12.8621	653.833	11.3572	9.22891	1697.77	74.0236	15.3019	0.105089	1.01095	52.3066	0.019222	5.29913	8.79663	19.928	2.50261	0.778646	32.0059	3.88705	16.0409
0	16	50	13.4159	659.867	12.4221	10.2505	1505.27	82.0885	16.9574	0.131783	1.20325	57.9706	0.0222921	5.8254	9.90488	22.3006	2.80311	0.849806	35.8584	4.33222	17.9684
0	16	55	13.9269	663.91	13.3914	11.2169	1355.16	89.579	18.4916	0.162635	1.4091	63.2158	0.0254313	6.2999	10.9531	24.5275	3.08499	0.914323	39.4798	4.74494	19.7825
0	16	60	14.4006	666.619	14.2784	12.1316	1235.25	96.5566	19.9171	0.198273	1.62973	68.0839	0.0286472	6.72763	11.9451	26.6209	3.3498	0.973148	42.8889	5.12776	21.4931
0	16	65	14.8414	668.434	15.0941	12.9977	1137.58	103.076	21.2453	0.239418	1.86648	72.6116	0.0319475	7.11298	12.885	28.5925	3.59906	1.02707	46.1036	5.48311	23.1094
0	16	70	15.253	669.65	15.8475	13.818	1056.77	109.183	22.4857	0.286892	2.12073	76.8301	0.0353386	7.45967	13.7765	30.4528	3.8341	1.07673	49.1402	5.81313	24.6397
0	16	75	15.6383	670.464	16.5458	14.5947	989.015	114.917	23.6463	0.341632	2.39387	80.7645	0.038826	7.77079	14.623	32.2107	4.05606	1.12263	52.0124	6.11964	26.0911
0	16	80	16	671.01	17.1948	15.3301	931.569	120.31	24.7337	0.404699	2.68732	84.4351	0.0424138	8.04892	15.4273	33.8735	4.2659	1.1652	54.7319	6.40416	27.4694
0	16	85	16.3401	671.376	17.7995	16.0261	882.393	125.388	25.7534	0.477301	3.00254	87.8587	0.0461049	8.2962	16.1917	35.4477	4.46443	1.20476	57.3087	6.66798	28.7798
0	16	90	16.6607	671.621	18.3637	16.6844	839.945	130.175	26.71	0.560808	3.34098	91.0485	0.0499012	8.51444	16.9184	36.9388	4.65237	1.2416	59.7512	6.91222	30.0265
0	16	95	16.9632	671.785	18.8909	17.3067	803.035	134.689	27.6073	0.656778	3.70415	94.0157	0.0538038	8.70522	17.6093	38.3513	4.83031	1.27595	62.0669	7.13784	31.2135
0	16	100	17.2491	671.895	19.3839	17.8947	770.731	138.949	28.449	0.766981	4.09359	96.7693	0.0578128	8.8699	18.266	39.6897	4.99882	1.30801	64.2625	7.34569	32.344
0	16	105	17.5197	671.969	19.8452	18.4499	742.296	142.969	29.2379	0.893428	4.51086	99.3168	0.0619276	9.00971	18.89	40.9579	5.15837	1.33796	66.3442	7.53654	33.4213
0	16	110	17.7761	672.018	20.2772	18.9739	717.136	146.763	29.9769	1.0384	4.95758	101.665	0.0661468	9.12573	19.483	42.1593	5.30945	1.36595	68.3177	7.71109	34.4482
0	16	115	18.0193	672.051	20.6817	19.4683	694.771	150.345	30.6684	1.2045	5.43534	103.818	0.0704683	9.21896	20.0462	43.2973	5.45246	1.39212	70.1881	7.86997	35.4273
0	16	120	18.2503	672.073	21.0607	19.9343	674.805	153.726	31.3147	1.39467	5.94581	105.781	0.0748891	9.2903	20.581	44.3752	5.58782	1.41659	71.9605	8.0138	36.3614
0	16	125	18.4697	672.088	21.4159	20.3736	656.914	156.918	31.9178	1.61224	6.49061	107.556	0.0794051	9.34058	21.0886	45.3958	5.71591	1.43949	73.6398	8.14311	37.2527
0	16	130	18.6785	672.098	21.7487	20.7874	640.827	159.93	32.4796	1.861	7.07138	109.147	0.0840115	9.37057	21.5704	46.3621	5.8371	1.46091	75.2305	8.25843	38.1036
0	16	135	18.8771	672.105	22.0606	21.1771	626.314	162.773	33.0019	2.14523	7.6897	110.555	0.0887022	9.38095	22.0275	47.2767	5.95174	1.48095	76.7369	8.36023	38.9165
0	16	140	19.0663	672.109	22.353	21.544	613.186	165.456	33.4862	2.46975	8.34711	111.781	0.09347	9.37239	22.4611	48.1423	6.06015	1.4997	78.1632	8.44895	39.6934
0	16	145	19.2467	672.112	22.627	21.8892	601.278	167.989	33.9341	2.84002	9.04504	112.824	0.0983062	9.34546	22.8722	48.9614	6.16267	1.51725	79.5136	8.525	40.4364
0	16	150	19.4186	672.114	22.8839	22.2141	590.451	170.378	34.3467	3.26216	9.7848	113.684	0.1032	9.30073	23.262	49.7364	6.25959	1.53368	80.7917	8.58875	41.1477
0	16	155	19.5827	672.116	23.1247	22.5196	580.585	172.633	34.7253	3.74305	10.5675	114.359	0.10814	9.2387	23.6316	50.4696	6.35121	1.54904	82.0014	8.64054	41.829
0	16	160	19.7393	672.117	23.3504	22.8069	571.575	174.761	35.0708	4.2904	11.3941	114.846	0.113112	9.15983	23.9818	51.1631	6.4378	1.56343	83.1461	8.68069	42.4824
0	16	165	19.8889	672.117	23.562	23.0769	563.334	176.769	35.3842	4.91276	12.265	115.142	0.1181	9.06457	24.3137	51.819	6.51964	1.57689	84.2292	8.70947	43.1095
0	16	170	20.0318	672.118	23.7604	23.3308	555.781	178.663	35.6661	5.61968	13.1807	115.243	0.123083	8.95332	24.6282	52.4393	6.59698	1.58948	85.2539	8.72713	43.7121
0	16	175	20.1684	672.118	23.9463	23.5694	548.848	180.45	35.9172	6.42164	14.1408	115.144	0.128042	8.82649	24.9262	53.0259	6.67006	1.60127	86.2234	8.73389	44.292
0	16	180	20.299	672.118	24.1206	23.7935	542.476	182.137	36.1379	7.33019	15.1445	114.84	0.132951	8.68446	25.2084	53.5806	6.73911	1.6123	87.1405	8.72996	44.8506
0	16	185	20.424	672.118	24.284	24.0041	536.61	183.728	36.3287	8.35791	16.1904	114.323	0.137781	8.52761	25.4759	54.1051	6.80434	1.62262	88.008	8.71552	45.3896
0	16	190	20.5435	672.118	24.4372	24.2019	531.204	185.229	36.4896	9.51837	17.2763	113.588	0.142502	8.35635	25.7292	54.6011	6.86597	1.63228	88.8285	8.69072	45.9104
0	16	195	20.6579	672.118	24.5808	24.3877	526.216	186.645	36.6207	10.8261	18.3992	112.628	0.147076	8.17109	25.9691	55.0701	6.9242	1.64132	89.6047	8.65573	46.4144
0	16	200	20.7675	672.118	24.7154	24.5621	521.609	187.982	36.7222	12.2965	19.555	111.436	0.151466	7.97232	26.1963	55.5135	6.9792	1.64978	90.3388	8.6107	46.9028
0	18	20	10.2315	596.729	5.31505	3.85971	4542.63	32.0597	6.64729	0.0246483	0.306936	22.6927	0.00662379	2.38817	3.45225	8.11808	1.00396	0.367866	12.9422	1.61324	6.50484
0	18	25	11.2909	646.425	7.3468	5.30526	3323.49	45.8168	9.4944	0.0398153	0.471029	32.424	0.00991495	3.38753	5.14655	11.9099	1.48249	0.506404	19.0454	2.35846	9.55149
0	18	30	12.2184	679.721	9.2353	6.69746	2621.44	59.1354	12.2473	0.0580908	0.652782	41.8385	0.0134	4.33871	6.85917	15.6775	1.95932	0.63432	25.1303	3.09331	12.5842
0	18	35	13.0449	702.029	10.9383	8.00819	2171.65	71.5766	14.815	0.079488	0.848301	50.6238	0.0169781	5.20996	8.51593	19.2705	2.41453	0.748952	30.9499	3.78813	15.4824
0	18	40	13.7906	716.975	12.4561	9.23095	1861.23	83.0136	17.1715	0.104229	1.05619	58.6886	0.0206059	5.99315	10.0841	22.6304	2.84019	0.850521	36.4053	4.43161	18.1988
0	18	45	14.4698	726.989	13.8062	10.3685	1635.14	93.4703	19.3218	0.132697	1.27654	66.048	0.0242718	6.69126	11.5539	25.7469	3.23475	0.940381	41.476	5.02206	20.7249
0	18	50	15.0929	733.699	15.0107	11.4267	1463.76	103.03	21.2835	0.165402	1.51022	72.7596	0.0279791	7.31153	12.9268	28.6315	3.59959	1.02015	46.178	5.56208	23.0694
0	18	55	15.6678	738.194	16.0908	12.412	1329.84	111.792	23.0769	0.202963	1.7585	78.8912	0.0317374	7.86206	14.2087	31.3034	3.93718	1.09136	50.5407	6.05577	25.2477
0	18	60	16.2007	741.206	17.0647	13.3304	1222.7	119.848	24.7215	0.246099	2.02285	84.5068	0.0355574	8.35044	15.407	33.7834	4.25015	1.1553	54.5958	6.50742	27.276
0	18	65	16.6966	743.224	17.9474	14.187	1135.35	127.28	26.234	0.295637	2.30476	89.662	0.0394492	8.78322	16.5287	36.0903	4.54095	1.21303	58.373	6.92094	29.1694
0	18	70	17.1596	744.576	18.7511	14.9862	1063.05	134.156	27.6288	0.352512	2.60579	94.4031	0.0434215	9.16589	17.5802	38.2407	4.8117	1.26542	61.898	7.29974	30.9409
0	18	75	17.5931	745.482	19.4857	15.732	1002.44	140.534	28.9174	0.417787	2.9275	98.768	0.0474809	9.50302	18.5672	40.2484	5.06422	1.31313	65.193	7.64671	32.6017
0	18	80	18	746.088	20.1589	16.4276	951.099	146.46	30.1098	0.492664	3.27143	102.788	0.0516328	9.79841	19.4942	42.1256	5.30005	1.35673	68.2766	7.96429	34.1613
0	18	85	18.3827	746.495	20.7774	17.0764	907.21	151.975	31.214	0.578505	3.63918	106.488	0.0558808	10.0553	20.3656	43.8821	5.5205	1.39668	71.1649	8.25455	35.6276
0	18	90	18.7432	746.767	21.3467	17.6811	869.4	157.112	32.2371	0.676856	4.03233	109.889	0.0602274	10.2763	21.1849	45.527	5.7267	1.43333	73.8719	8.51931	37.0077
0	18	95	19.0836	746.95	21.8712	18.2445	836.603	161.901	33.185	0.789469	4.45251	113.01	0.064674	10.464	21.9554	47.0679	5.91965	1.46701	76.4099	8.76014	38.3077
0	18	100	19.4052	747.072	22.355	18.769	807.984	166.368	34.0629	0.918331	4.90139	115.865	0.0692211	10.6202	22.68	48.5117	6.10025	1.498	78.7899	8.97844	39.5332
0	18	105	19.7097	747.154	22.8016	19.2571	782.877	170.536	34.8755	1.0657	5.38064	118.467	0.0738684	10.7469	23.3613	49.8647	6.2693	1.52653	81.0219	9.17546	40.6892
0	18	110	19.9981	747.209	23.214	19.711	760.747	174.426	35.627	1.23413	5.89199	120.827	0.0786144	10.8458	24.002	51.1327	6.42755	1.55281	83.1151	9.35236	41.7804
0	18	115	20.2718	747.246	23.595	20.1331	741.158	178.057	36.3212	1.42652	6.43718	122.953	0.083457	10.9182	24.6044	52.3211	6.57568	1.57702	85.0782	9.51018	42.8109
0	18	120	20.5316	747.271	23.9471	20.5252	723.751	181.446	36.9614	1.64616	7.01797	124.855	0.0883933	10.9656	25.1707	53.4347	6.71434	1.59934	86.9191	9.64988	43.7848
0	18	125	20.7785	747.287	24.2726	20.8894	708.23	184.611	37.5508	1.89678	7.63612	126.539	0.093419	10.9891	25.7029	54.4783	6.84411	1.61991	88.6453	9.77234	44.706
0	18	130	21.0133	747.298	24.5734	21.2275	694.347	187.567	38.0923	2.1826	8.29335	128.009	0.0985291	10.9899	26.2031	55.4563	6.96558	1.63887	90.2638	9.87837	45.5779
0	18	135	21.2368	747.306	24.8515	21.5413	681.895	190.326	38.5883	2.50836	8.99136	129.27	0.103717	10.9689	26.6732	56.3726	7.07925	1.65636	91.7814	9.96872	46.4039
0	18	140	21.4496	747.311	25.1086	21.8324	670.698	192.904	39.0412	2.87945	9.73179	130.324	0.108976	10.9271	27.1149	57.2313	7.18563	1.67248	93.2043	10.0441	47.1873
0	18	145	21.6525	747.314	25.3463	22.1025	660.604	195.311	39.4531	3.30192	10.5161	131.174	0.114295	10.8654	27.53	58.0359	7.28518	1.68735	94.5384	10.105	47.9309
0	18	150	21.846	747.316	25.5661	22.3529	651.488	197.559	39.826	3.78257	11.3458	131.82	0.119664	10.7845	27.9199	58.7899	7.37834	1.70105	95.7893	10.1522	48.6378
0	18	155	22.0305	747.318	25.7694	22.5851	643.237	199.659	40.1614	4.32902	12.2218	132.262	0.12507	10.685	28.2864	59.4965	7.46553	1.71368	96.9621	10.186	49.3105
0	18	160	22.2067	747.319	25.9573	22.8002	635.756	201.621	40.461	4.9498	13.1453	132.497	0.130497	10.5676	28.6307	60.1587	7.54712	1.72533	98.0618	10.207	49.9517
0	18	165	22.375	747.319	26.1311	22.9996	628.963	203.454	40.7258	5.6544	14.1166	132.524	0.135928	10.433	28.9542	60.7793	7.62349	1.73607	99.0931	10.2155	50.5638
0	18	170	22.5358	747.32	26.2917	23.1843	622.786	205.167	40.957	6.45333	15.136	132.339	0.141342	10.2815	29.2583	61.3611	7.69497	1.74596	100.06	10.2119	51.1491
0	18	175	22.6895	747.32	26.4403	23.3555	617.161	206.768	41.1555	7.3582	16.2031	131.937	0.146716	10.1138	29.544	61.9064	7.76189	1.75508	100.967	10.1966	51.7098
0	18	180	22.8364	747.32	26.5777	23.514	612.032	208.264	41.322	8.38172	17.317	131.314	0.152023	9.93026	29.8127	62.4178	7.82453	1.76349	101.818	10.1698	52.248
0	18	185	22.977	747.32	26.7047	23.6608	607.351	209.664	41.457	9.53775	18.4759	130.462	0.157231	9.73141	30.0652	62.8973	7.88319	1.77123	102.617	10.1318	52.7655
0	18	190	23.1115	747.32	26.8222	23.7967	603.073	210.972	41.5609	10.8412	19.6774	129.375	0.162306	9.51771	30.3026	63.347	7.93812	1.77837	103.366	10.0828	53.2642
0	18	195	23.2402	747.32	26.9308	23.9226	599.161	212.196	41.6338	12.3081	20.9179	128.046	0.16721	9.28965	30.5259	63.7689	7.98957	1.78494	104.069	10.023	53.7459
0	18	200	23.3634	747.321	27.0313	24.0391	595.58	213.34	41.6759	13.9552	22.1929	126.469	0.171899	9.04777	30.736	64.1647	8.03777	1.79099	104.729	9.95259	54.2121
0	20	20	11.3683	656.778	6.52174	4.44813	4196.79	40.71	8.44084	0.0312989	0.389752	28.8156	0.008411	3.03254	4.54886	10.536	1.30497	0.448865	16.8387	2.09373	8.44223
0	20	25	12.5454	711.474	8.9431	6.05071	3110.18	57.7121	11.9594	0.0501525	0.593321	40.8421	0.0124891	4.26703	6.72383	15.3278	1.91025	0.612954	24.5748	3.03527	12.2925
0	20	30	13.576	748.12	11.1541	7.56074	2484.37	73.9011	15.3053	0.0725957	0.815778	52.2853	0.0167459	5.42205	8.8866	20.0105	2.50315	0.761736	32.1619	3.94825	16.0622
0	20	35	14.4943	772.673	13.1126	8.95271	2083.01	88.7766	18.3751	0.0985892	1.05215	62.7889	0.021058	6.46193	10.9454	24.4037	3.05965	0.892644	39.3014	4.79719	19.6065
0	20	40	15.3229	789.124	14.8277	10.2256	1805.54	102.235	21.1474	0.128363	1.30075	72.2776	0.0253771	7.38083	12.8642	28.4475	3.57156	1.00655	45.8898	5.57073	22.8768
0	20	45	16.0776	800.146	16.3273	11.3876	1603.08	114.352	23.6384	0.162342	1.56172	80.8036	0.0296943	8.18613	14.6363	32.1419	4.03866	1.10555	51.9224	6.26944	25.8725
0	20	50	16.7699	807.53	17.643	12.4496	1449.34	125.268	25.8773	0.201102	1.83618	88.4639	0.0340181	8.88963	16.2683	35.5122	4.46412	1.19192	57.4366	6.89876	28.6134
0	20	55	17.4087	812.478	18.8036	13.4217	1329.03	135.131	27.8948	0.245336	2.12564	95.3617	0.0383634	9.50347	17.7718	38.591	4.85212	1.26772	62.4826	7.46557	31.1254
0	20	60	18.0008	815.793	19.8336	14.3129	1232.7	144.076	29.7191	0.29585	2.43178	101.591	0.0427456	10.0386	19.159	41.4104	5.20682	1.33465	67.1109	7.97654	33.4338
0	20	65	18.5518	818.014	20.7526	15.1307	1154.15	152.218	31.3742	0.353563	2.75635	107.23	0.0471787	10.5042	20.4414	43.9992	5.53194	1.3941	71.3666	8.4376	35.5616
0	20	70	19.0663	819.502	21.5765	15.8817	1089.17	159.654	32.88	0.419511	3.10106	112.346	0.0516743	10.908	21.629	46.3819	5.83066	1.44717	75.2887	8.85382	37.528
0	20	75	19.5479	820.499	22.318	16.5715	1034.77	166.463	34.2529	0.494871	3.46764	116.991	0.0562415	11.2564	22.7304	48.5793	6.10569	1.49474	78.9101	9.22946	39.3498
0	20	80	20	821.167	22.9874	17.2049	988.773	172.711	35.5066	0.580968	3.8578	121.211	0.0608873	11.5547	23.7532	50.6089	6.35929	1.53751	82.2589	9.56816	41.0408
0	20	85	20.4252	821.614	23.5932	17.7863	949.562	178.454	36.6527	0.679302	4.27325	125.042	0.0656172	11.8073	24.7036	52.486	6.59341	1.57607	85.3591	9.87299	42.613
0	20	90	20.8258	821.914	24.1423	18.3198	915.894	183.74	37.7007	0.791571	4.71574	128.514	0.0704348	12.018	25.5875	54.2233	6.80975	1.61089	88.2314	10.1466	44.0767
0	20	95	21.204	822.115	24.6409	18.8091	886.804	188.608	38.6592	0.919701	5.18701	131.652	0.0753427	12.1901	26.4097	55.8324	7.00977	1.64238	90.8942	10.3914	45.441
0	20	100	21.5614	822.25	25.0939	19.2576	861.534	193.097	39.5355	1.06587	5.68885	134.48	0.0803423	12.3265	27.1748	57.3234	7.1948	1.67089	93.3638	10.6093	46.7141
0	20	105	21.8996	822.34	25.5058	19.6684	839.478	197.237	40.336	1.23255	6.22309	137.015	0.085434	12.4296	27.8869	58.7055	7.366	1.69671	95.6551	10.8022	47.9033
0	20	110	22.2201	822.4	25.8806	20.0446	820.144	201.057	41.0666	1.42255	6.79158	139.274	0.0906172	12.5017	28.5498	59.987	7.52446	1.72012	97.7814	10.9718	49.0151
0	20	115	22.5242	822.441	26.2218	20.3888	803.133	204.583	41.7323	1.63904	7.39619	141.271	0.0958904	12.5448	29.167	61.1755	7.67116	1.74134	99.755	11.1196	50.0559
0	20	120	22.8128	822.468	26.5324	20.7037	788.115	207.84	42.3379	1.88562	8.03882	143.017	0.101251	12.5606	29.7416	62.278	7.80699	1.76058	101.587	11.2469	51.0311
0	20	125	23.0872	822.486	26.8152	20.9916	774.817	210.848	42.8876	2.16635	8.72136	144.522	0.106696	12.5508	30.2768	63.301	7.93278	1.77803	103.289	11.355	51.9461
0	20	130	23.3481	822.498	27.0728	21.2548	763.009	213.628	43.385	2.48586	9.44567	145.795	0.112219	12.5168	30.7754	64.2504	8.0493	1.79385	104.869	11.4449	52.8056
0	20	135	23.5964	822.506	27.3074	21.4952	752.5	216.198	43.8336	2.84932	10.2136	146.841	0.117816	12.4599	31.2398	65.1318	8.15725	1.8082	106.337	11.5177	53.6141
0	20	140	23.8329	822.512	27.5211	21.7149	743.125	218.573	44.2364	3.26262	11.0268	147.666	0.123477	12.3812	31.6726	65.9501	8.25728	1.82121	107.701	11.5742	54.3759
0	20	145	24.0583	822.515	27.7158	21.9154	734.746	220.771	44.5961	3.73235	11.887	148.274	0.129194	12.2818	32.076	66.7103	8.35001	1.833	108.969	11.6154	55.0949
0	20	150	24.2733	822.518	27.8932	22.0986	727.243	222.804	44.9152	4.26593	12.7956	148.665	0.134955	12.1626	32.4521	67.4165	8.43598	1.84368	110.148	11.6418	55.7747
0	20	155	24.4784	822.519	28.0547	22.2657	720.514	224.686	45.1956	4.87166	13.7538	148.84	0.140747	12.0244	32.8029	68.0729	8.51572	1.85337	111.245	11.6543	56.4186
0	20	160	24.6742	822.521	28.2019	22.4183	714.47	226.428	45.4393	5.55883	14.7627	148.8	0.146553	11.8679	33.1302	68.6833	8.58971	1.86214	112.265	11.6533	57.03
0	20	165	24.8611	822.521	28.336	22.5575	709.035	228.043	45.6477	6.33777	15.8227	148.541	0.152356	11.6939	33.4356	69.251	8.65837	1.87009	113.215	11.6394	57.6116
0	20	170	25.0398	822.522	28.4582	22.6845	704.141	229.539	45.8223	7.21992	16.934	148.06	0.158132	11.5028	33.7209	69.7793	8.72213	1.87729	114.1	11.6129	58.1664
0	20	175	25.2105	822.522	28.5695	22.8003	699.73	230.926	45.9639	8.21789	18.0962	147.352	0.163858	11.2954	33.9874	70.2711	8.78136	1.8838	114.924	11.5744	58.6968
0	20	180	25.3738	822.522	28.6709	22.906	695.75	232.212	46.0735	9.34552	19.3082	146.413	0.169503	11.0721	34.2364	70.7292	8.83639	1.88969	115.692	11.524	59.2052
0	20	185	25.53	822.523	28.7633	23.0023	692.156	233.406	46.1517	10.6178	20.5681	145.235	0.175036	10.8334	34.4692	71.1562	8.88757	1.89502	116.408	11.4622	59.694
0	20	190	25.6794	822.523	28.8474	23.0902	688.907	234.515	46.1988	12.051	21.8733	143.812	0.180419	10.5798	34.6871	71.5542	8.93517	1.89984	117.076	11.3891	60.1651
0	20	195	25.8224	822.523	28.9241	23.1703	685.969	235.545	46.2151	13.6625	23.2197	142.136	0.185609	10.3119	34.891	71.9256	8.97947	1.9042	117.7	11.305	60.6205
0	20	200	25.9594	822.523	28.9939	23.2434	683.31	236.503	46.2006	15.4704	24.6024	140.199	0.190562	10.0301	35.0819	72.2722	9.02073	1.90813	118.283	11.2101	61.062

## Sheet: MAI60_Climate_Stage
jd	SCI	Age	TH	SDI	BAS	Dg	NUM	VOL	W_BARK	W_LARGE	W_MIDD	W_SMALL	W_VSMALL	W_FIRE	ROOT	STEM	BRANCH	LEAF	TOTAL	C_NON	C_COMM
1	10	20	5.68417	356.536	2.12965	2.29126	5164.97	10.6332	2.2047	0.00817509	0.101801	7.52647	0.00219691	0.792082	0.943906	2.40771	0.297808	0.152363	3.80179	0.478466	1.92925
1	10	25	6.2727	386.228	2.96637	3.18104	3732.47	15.314	3.17346	0.0133081	0.157439	10.8376	0.00331402	1.13227	1.41871	3.56096	0.443447	0.21137	5.63449	0.705156	2.8558
1	10	30	6.78798	406.122	3.77258	4.07734	2889.31	19.9996	4.14203	0.0196463	0.220771	14.1498	0.00453189	1.46735	1.91449	4.74531	0.593583	0.267891	7.52127	0.936294	3.80902
1	10	35	7.24715	419.451	4.52867	4.96151	2342.35	24.5377	5.07883	0.0272498	0.290812	17.3547	0.00582038	1.78606	2.41123	5.91598	0.742294	0.320616	9.39012	1.16294	4.75304
1	10	40	7.66146	428.381	5.23009	5.825	1962.58	28.8654	5.97084	0.0362424	0.367257	20.4071	0.00716508	2.08393	2.89844	7.05117	0.886662	0.369297	11.2056	1.3808	5.67037
1	10	45	8.0388	434.364	5.87938	6.66446	1685.43	32.9679	6.81499	0.0468035	0.450247	23.2958	0.0085609	2.36007	3.37133	8.14239	1.02552	0.414168	12.9534	1.58821	6.55417
1	10	50	8.38495	438.373	6.48169	7.47896	1475.42	36.8528	7.61286	0.0591625	0.540188	26.0253	0.0100078	2.61525	3.82825	9.18805	1.15862	0.455637	14.6306	1.78491	7.40313
1	10	55	8.70433	441.059	7.04272	8.2686	1311.55	40.5366	8.36788	0.073596	0.637649	28.6066	0.0115082	2.85085	4.26911	10.1897	1.28614	0.494137	16.2391	1.97124	8.21848
1	10	60	9.00039	442.858	7.56767	9.03387	1180.66	44.0376	9.08381	0.0904283	0.743288	31.0517	0.0130654	3.06834	4.69446	11.1501	1.40842	0.530058	17.7831	2.14776	9.00238
1	10	65	9.2759	444.064	8.061	9.77528	1074.09	47.3728	9.76417	0.110035	0.857821	33.3717	0.0146828	3.26907	5.10509	12.0722	1.52582	0.563731	19.2669	2.31506	9.75716
1	10	70	9.53313	444.872	8.52637	10.4933	985.932	50.5571	10.412	0.132845	0.982002	35.5761	0.0163635	3.45419	5.50175	12.9586	1.63869	0.595426	20.6945	2.47366	10.4849
1	10	75	9.77396	445.413	8.96675	11.1884	912.023	53.6026	11.0297	0.159353	1.11661	37.6723	0.0181103	3.62466	5.88513	13.8116	1.74731	0.625361	22.0694	2.62403	11.1875
1	10	80	10	445.776	9.38452	11.861	849.338	56.5195	11.6195	0.190121	1.26246	39.6662	0.0199253	3.78124	6.25577	14.633	1.85193	0.653709	23.3944	2.76653	11.8665
1	10	85	10.2126	446.018	9.78161	12.5113	795.638	59.3158	12.1829	0.225791	1.42037	41.5622	0.0218103	3.92458	6.61416	15.4245	1.95273	0.680612	24.672	2.90146	12.523
1	10	90	10.4129	446.181	10.1596	13.1397	749.227	61.9986	12.7212	0.267097	1.59121	43.3639	0.0237666	4.05519	6.96068	16.1873	2.04989	0.706185	25.904	3.02907	13.1582
1	10	95	10.602	446.29	10.5198	13.7466	708.802	64.5735	13.2357	0.314876	1.77587	45.0736	0.0257949	4.17351	7.29566	16.9224	2.14354	0.730523	27.0921	3.14956	13.7729
1	10	100	10.7807	446.363	10.8633	14.3323	673.345	67.0456	13.7272	0.370084	1.97524	46.6931	0.0278958	4.27991	7.61938	17.631	2.2338	0.753708	28.2378	3.2631	14.3679
1	12	20	6.821	416.584	3.01944	2.9494	4419.45	15.9964	3.31671	0.0122984	0.153148	11.3227	0.00330498	1.19159	1.51339	3.76072	0.466302	0.213933	5.95435	0.747339	3.01339
1	12	25	7.52724	451.277	4.17435	4.05489	3232.5	22.8644	4.73809	0.0198695	0.235062	16.1809	0.00494796	1.69051	2.25653	5.51828	0.688683	0.294549	8.75805	1.09275	4.42553
1	12	30	8.14558	474.522	5.26944	5.14708	2532.51	29.6362	6.13783	0.0291127	0.327148	20.9677	0.00671554	2.17438	3.02094	7.29609	0.914373	0.370515	11.6019	1.43959	5.85651
1	12	35	8.69658	490.095	6.28004	6.20452	2077.09	36.097	7.47139	0.0400868	0.427809	25.5302	0.00856227	2.62745	3.77558	9.02715	1.13448	0.440224	14.3774	1.77452	7.25262
1	12	40	9.19375	500.529	7.20285	7.21903	1759.77	42.1686	8.72263	0.0529454	0.536515	29.8122	0.0104672	3.04435	4.50515	10.6814	1.34495	0.503548	17.035	2.09168	8.5897
1	12	45	9.64656	507.52	8.04395	8.18877	1527.36	47.843	9.88991	0.0679212	0.653398	33.8068	0.0124236	3.42494	5.2035	12.2492	1.54445	0.560997	19.5582	2.38927	9.85994
1	12	50	10.0619	512.204	8.81252	9.11458	1350.63	53.1428	10.978	0.0853141	0.778968	37.5293	0.0144316	3.77128	5.86927	13.7311	1.73298	0.613273	21.9467	2.66748	11.0637
1	12	55	10.4452	515.343	9.51792	9.9982	1212.29	58.1014	11.9937	0.105486	0.913947	41.0021	0.0164949	4.08615	6.50332	15.132	1.91113	0.661074	24.2075	2.92735	12.2047
1	12	60	10.8005	517.445	10.1685	10.8415	1101.5	62.7526	12.9442	0.128858	1.05917	44.248	0.018618	4.37232	7.10734	16.4578	2.07968	0.705014	26.3499	3.17014	13.2877
1	12	65	11.1311	518.854	10.7713	11.6464	1011.09	67.127	13.8358	0.155918	1.21553	47.2875	0.0208054	4.63225	7.68324	17.7147	2.2394	0.745605	28.3829	3.39709	14.3176
1	12	70	11.4398	519.798	11.3319	12.4144	936.19	71.2508	14.6737	0.18722	1.38395	50.1378	0.0230613	4.86804	8.23277	18.9078	2.39096	0.783262	30.3148	3.6093	15.2985
1	12	75	11.7288	520.43	11.8552	13.1469	873.32	75.1458	15.4626	0.223398	1.56538	52.8129	0.0253889	5.08143	8.75751	20.0418	2.53495	0.81832	32.1526	3.8077	16.2341
1	12	80	12	520.854	12.3448	13.8452	819.965	78.8302	16.2062	0.26517	1.76081	55.3242	0.0277907	5.27387	9.25879	21.1207	2.67189	0.851052	33.9024	3.99309	17.1276
1	12	85	12.2551	521.138	12.8038	14.5105	774.25	82.3193	16.9075	0.313355	1.97121	57.6806	0.0302686	5.44658	9.73778	22.1476	2.80219	0.881678	35.5692	4.16612	17.9815
1	12	90	12.4955	521.328	13.2348	15.1441	734.752	85.6259	17.5692	0.368886	2.19762	59.8896	0.0328239	5.6006	10.1955	23.1254	2.92622	0.910381	37.1575	4.32738	18.798
1	12	95	12.7224	521.455	13.6399	15.7469	700.373	88.7612	18.1934	0.432821	2.44106	61.9571	0.0354571	5.7368	10.6328	24.0566	3.04429	0.937317	38.6711	4.47735	19.5793
1	12	100	12.9368	521.541	14.0211	16.3203	670.252	91.735	18.7822	0.506366	2.70262	63.8878	0.0381684	5.85598	11.0506	24.9435	3.15669	0.962618	40.1134	4.61649	20.327
1	14	20	7.95783	476.633	4.05864	3.63965	3900.94	22.6069	4.68732	0.0173807	0.216435	16.0017	0.00467075	1.68401	2.25722	5.48644	0.681705	0.285209	8.71057	1.09028	4.39616
1	14	25	8.78178	516.326	5.56561	4.95106	2890.85	32.0489	6.64135	0.0278509	0.329485	22.6806	0.00693552	2.36958	3.33653	7.98184	0.997915	0.389478	12.7058	1.5806	6.40124
1	14	30	9.50317	542.921	6.96946	6.21908	2294.33	41.2053	8.53386	0.0404775	0.454857	29.1529	0.00933708	3.0232	4.42865	10.4644	1.31337	0.485974	16.6924	2.06472	8.39966
1	14	35	10.146	560.74	8.2422	7.42157	1905.29	49.7984	10.3073	0.0553027	0.590194	35.2208	0.0118123	3.62476	5.4895	12.8422	1.61585	0.572926	20.5205	2.52448	10.3178
1	14	40	10.726	572.678	9.38426	8.55282	1633.39	57.7455	11.9447	0.0725032	0.734702	40.8246	0.0143338	4.16892	6.49916	15.0786	1.90035	0.65051	24.1286	2.95277	12.1258
1	14	45	11.2543	580.677	10.4076	9.61423	1433.61	65.0583	13.4486	0.0923613	0.88851	45.9715	0.016894	4.65733	7.45118	17.1658	2.16575	0.719668	27.5024	3.34828	13.8176
1	14	50	11.7389	586.036	11.3272	10.6097	1281.23	71.7869	14.8294	0.115245	1.05225	50.6957	0.0194946	5.09435	8.34572	19.1097	2.41273	0.781528	30.6497	3.71234	15.3974
1	14	55	12.1861	589.626	12.1577	11.5437	1161.64	77.9912	16.0996	0.141597	1.22682	55.0383	0.0221415	5.48496	9.18578	20.921	2.64266	0.837149	33.5866	4.04726	16.8738
1	14	60	12.6005	592.032	12.9115	12.4204	1065.65	83.729	17.2711	0.171932	1.41322	59.0389	0.0248414	5.83386	9.97524	22.6116	2.85707	0.88744	36.3313	4.35548	18.2561
1	14	65	12.9863	593.644	13.599	13.2434	987.224	89.051	18.3546	0.206842	1.61252	62.7319	0.0276006	6.14517	10.718	24.1924	3.05737	0.933147	38.901	4.63932	19.5531
1	14	70	13.3464	594.724	14.2287	14.0161	922.189	94.0002	19.3589	0.246998	1.82582	66.1462	0.0304245	6.42234	11.4176	25.6732	3.24482	0.974874	41.3105	4.90075	20.7725
1	14	75	13.6835	595.447	14.8074	14.7413	867.594	98.6125	20.2914	0.293161	2.05423	69.3055	0.0333174	6.66827	12.0772	27.0623	3.4205	1.01311	43.5731	5.1415	21.9208
1	14	80	14	595.932	15.3407	15.4216	821.285	102.918	21.1583	0.346196	2.29885	72.2293	0.0362825	6.88538	12.6994	28.3667	3.58532	1.04824	45.6996	5.36302	23.0037
1	14	85	14.2976	596.257	15.8332	16.0595	781.65	106.942	21.9647	0.407083	2.56082	74.9335	0.0393223	7.07572	13.2866	29.5925	3.74007	1.0806	47.6997	5.56656	24.0259
1	14	90	14.5781	596.474	16.2887	16.6573	747.462	110.706	22.7153	0.476935	2.84131	77.4316	0.0424381	7.24104	13.8408	30.745	3.88543	1.11046	49.5817	5.75321	24.9918
1	14	95	14.8428	596.62	16.7106	17.217	717.769	114.23	23.4137	0.557012	3.14148	79.7345	0.0456309	7.38288	14.364	31.8289	4.02202	1.13804	51.3529	5.9239	25.905
1	14	100	15.093	596.718	17.1016	17.7409	691.823	117.529	24.0635	0.648748	3.46255	81.8519	0.0489007	7.50257	14.8578	32.8484	4.15037	1.16354	53.0202	6.07951	26.7689
1	16	20	9.09467	536.681	5.23924	4.35039	3524.68	30.4773	6.31919	0.0234317	0.291786	21.5726	0.00629686	2.27029	3.18833	7.60266	0.946337	0.365559	12.1029	1.51082	6.09184
1	16	25	10.0363	581.376	7.12239	5.85113	2648.83	42.8291	8.87528	0.037219	0.440313	30.3096	0.00926841	3.16663	4.66933	10.9598	1.37221	0.494846	17.4962	2.1703	8.78947
1	16	30	10.8608	611.321	8.8432	7.26835	2131.31	54.5935	11.3066	0.0536291	0.602646	38.6251	0.0123708	4.00547	6.14155	14.24	1.78926	0.612162	22.783	2.80969	11.4303
1	16	35	11.5954	631.384	10.3734	8.58215	1793.24	65.4391	13.5447	0.0726722	0.775562	46.283	0.0155223	4.76323	7.5469	17.3267	2.18188	0.715797	27.7713	3.40603	13.9207
1	16	40	12.2583	644.827	11.7206	9.79189	1556.42	75.2974	15.5754	0.0945408	0.958017	53.2334	0.0186906	5.43608	8.86219	20.1805	2.54466	0.806472	32.3938	3.95185	16.2286
1	16	45	12.8621	653.833	12.9056	10.9042	1381.97	84.2191	17.4094	0.119563	1.15019	59.5109	0.0218695	6.02899	10.0826	22.8005	2.87735	0.885762	36.6462	4.44734	18.3531
1	16	50	13.4159	659.867	13.9513	11.9275	1248.6	92.2971	19.0663	0.148171	1.35289	65.1799	0.0250644	6.54985	11.2119	25.2022	3.18191	0.955363	40.5514	4.8959	20.3063
1	16	55	13.9269	663.91	14.879	12.8701	1143.73	99.6312	20.5666	0.180885	1.56722	70.3096	0.0282851	7.00685	12.2568	27.4064	3.46099	1.0168	44.141	5.30188	22.1045
1	16	60	14.4006	666.619	15.7066	13.739	1059.45	106.312	21.9295	0.218306	1.79439	74.9628	0.0315416	7.40736	13.2248	29.4336	3.71725	1.07135	47.447	5.66956	23.7641
1	16	65	14.8414	668.434	16.4487	14.5405	990.559	112.419	23.171	0.26112	2.03567	79.1934	0.0348433	7.75773	14.1231	31.3023	3.95311	1.12006	50.4985	6.00275	25.2995
1	16	70	15.253	669.65	17.1169	15.28	933.446	118.017	24.305	0.310104	2.29231	83.0463	0.0381978	8.06322	14.9578	33.0284	4.17063	1.16374	53.3206	6.30478	26.7236
1	16	75	15.6383	670.464	17.7209	15.9621	885.553	123.161	25.3426	0.366139	2.5656	86.5581	0.0416112	8.32824	15.7345	34.6256	4.3716	1.20307	55.9348	6.57844	28.0472
1	16	80	16	671.01	18.2684	16.5911	845.003	127.896	26.2934	0.430218	2.85678	89.7594	0.0450883	8.55646	16.4578	36.1055	4.55751	1.23858	58.3594	6.82613	29.2794
1	16	85	16.3401	671.376	18.7657	17.1708	810.387	132.262	27.1653	0.503467	3.16714	92.6753	0.0486325	8.75101	17.1318	37.478	4.72968	1.27073	60.6102	7.0499	30.4281
1	16	90	16.6607	671.621	19.2182	17.7047	780.625	136.292	27.9651	0.587161	3.49797	95.327	0.0522461	8.91454	17.7602	38.7519	4.88922	1.29988	62.7012	7.25152	31.5004
1	16	95	16.9632	671.785	19.6305	18.1962	754.878	140.014	28.6988	0.682743	3.85059	97.7326	0.0559309	9.04938	18.3463	39.9349	5.03715	1.32634	64.6446	7.43257	32.5023
1	16	100	17.2491	671.895	20.0064	18.6483	732.482	143.455	29.3715	0.791853	4.22634	99.9073	0.0596876	9.15754	18.8929	41.0338	5.17434	1.35038	66.4514	7.59445	33.4393
1	18	20	10.2315	596.729	6.55156	5.07121	3243.62	39.5979	8.21027	0.0304439	0.379106	28.0284	0.00818124	2.9497	4.31599	10.1195	1.26152	0.454254	16.1513	2.01097	8.10853
1	18	25	11.2909	646.425	8.82496	6.73933	2473.94	55.1323	11.4248	0.0479107	0.5668	39.0165	0.0119309	4.07629	6.25911	14.4475	1.81098	0.60924	23.1268	2.86095	11.5865
1	18	30	12.2184	679.721	10.8596	8.27459	2019.44	69.645	14.4239	0.0684148	0.768796	49.2741	0.0157815	5.10979	8.1544	18.5957	2.33845	0.746914	29.8354	3.66909	14.9266
1	18	35	13.0449	702.029	12.6316	9.66313	1722.39	82.7717	17.1322	0.0919205	0.980981	58.5418	0.0196336	6.02484	9.93038	22.426	2.8254	0.865951	36.0477	4.40842	18.0176
1	18	40	13.7906	716.975	14.1599	10.9123	1514.04	94.4855	19.5444	0.118633	1.20215	66.7989	0.0234535	6.82136	11.5633	25.9034	3.26691	0.967915	41.7015	5.07253	20.8309
1	18	45	14.4698	726.989	15.4775	12.0361	1360.32	104.901	21.6846	0.148924	1.43264	74.1248	0.02724	7.50952	13.053	29.0409	3.66456	1.05524	46.8137	5.66458	23.3764
1	18	50	15.0929	733.699	16.6177	13.0488	1242.63	114.172	23.5851	0.183289	1.67354	80.6281	0.0310049	8.10222	14.4094	31.8699	4.02233	1.13034	51.432	6.1912	25.6787
1	18	55	15.6678	738.194	17.6101	13.9632	1150	122.454	25.2779	0.22232	1.92622	86.4155	0.0347644	8.61192	15.6455	34.4253	4.34478	1.19533	55.6109	6.65971	27.7656
1	18	60	16.2007	741.206	18.479	14.7903	1075.56	129.88	26.7909	0.266701	2.19218	91.581	0.038534	9.04948	16.774	36.7399	4.63617	1.2519	59.4019	7.0769	29.663
1	18	65	16.6966	743.224	19.2438	15.539	1014.74	136.566	28.148	0.317206	2.47291	96.2034	0.0423273	9.42401	17.8064	38.8422	4.90024	1.30143	62.8503	7.44867	31.3936
1	18	70	17.1596	744.576	19.9202	16.2171	964.395	142.603	29.3685	0.374709	2.76987	100.347	0.0461556	9.74304	18.7528	40.7568	5.14016	1.345	65.9948	7.78005	32.9767
1	18	75	17.5931	745.482	20.5206	16.8313	922.286	148.072	30.4686	0.440197	3.08453	104.066	0.0500278	10.0128	19.6219	42.504	5.35861	1.38349	68.8679	8.07523	34.4287
1	18	80	18	746.088	21.0552	17.3873	886.754	153.036	31.4617	0.514784	3.41832	107.403	0.053951	10.2384	20.4209	44.1012	5.55785	1.41758	71.4975	8.3378	35.7634
1	18	85	18.3827	746.495	21.5322	17.8905	856.55	157.55	32.3591	0.599727	3.77268	110.394	0.0579307	10.4241	21.1564	45.5633	5.73981	1.44785	73.9074	8.5708	36.9925
1	18	90	18.7432	746.767	21.9587	18.3456	830.713	161.66	33.1704	0.696451	4.14907	113.071	0.0619709	10.5738	21.834	46.9032	5.90619	1.47478	76.1182	8.77685	38.1264
1	18	95	19.0836	746.95	22.3404	18.7569	808.492	165.408	33.9038	0.806569	4.54895	115.458	0.0660748	10.6906	22.4585	48.1322	6.05842	1.49875	78.148	8.95824	39.174
1	18	100	19.4052	747.072	22.6823	19.1285	789.291	168.827	34.5665	0.931907	4.97385	117.578	0.0702445	10.7772	23.0347	49.2603	6.19783	1.52012	80.013	9.117	40.1433
1	20	20	11.3683	656.778	7.98464	5.79284	3029.57	49.9391	10.3544	0.0383944	0.478111	35.3482	0.0103178	3.72003	5.64594	13.04	1.62765	0.550497	20.8641	2.59133	10.4487
1	20	25	12.5454	711.474	10.6524	7.60231	2346.74	68.8586	14.2693	0.059839	0.707915	48.7304	0.0149013	5.09116	8.10421	18.4293	2.31218	0.731195	29.5769	3.64945	14.7799
1	20	30	13.576	748.12	12.9875	9.22192	1944.42	86.1742	17.8472	0.084652	0.951258	60.9686	0.019527	6.32252	10.4542	23.4903	2.95558	0.888087	37.7882	4.63485	18.8554
1	20	35	14.4943	772.673	14.9761	10.6482	1681.74	101.523	21.0133	0.112744	1.20321	71.8039	0.0240814	7.38972	12.6137	28.071	3.53735	1.02065	45.2427	5.5181	22.5529
1	20	40	15.3229	789.124	16.654	11.8995	1497.52	114.956	23.7788	0.144335	1.4626	81.271	0.0285348	8.29922	14.5626	32.1509	4.05447	1.13164	51.8997	6.29596	25.855
1	20	45	16.0776	800.146	18.0698	12.9991	1361.56	126.68	26.1868	0.179844	1.73009	89.5146	0.0328955	9.06864	16.3097	35.766	4.51148	1.22459	57.8119	6.97634	28.7897
1	20	50	16.7699	807.53	19.2696	13.9684	1257.45	136.934	28.2871	0.21983	2.00718	96.7024	0.0371861	9.71751	17.8745	38.9701	4.91534	1.30279	63.0628	7.57052	31.3996
1	20	55	17.4087	812.478	20.2928	14.8255	1175.53	145.94	30.126	0.26496	2.29566	102.989	0.0414319	10.2636	19.2783	41.8176	5.27314	1.369	67.738	8.08978	33.7278
1	20	60	18.0008	815.793	21.1707	15.5851	1109.76	153.886	31.7427	0.315995	2.59736	108.508	0.0456562	10.7221	20.5411	44.3571	5.59125	1.42542	71.9148	8.54414	35.8129
1	20	65	18.5518	818.014	21.9285	16.2592	1056.13	160.929	33.1695	0.373795	2.91408	113.366	0.0498785	11.1053	21.6803	46.6298	5.87505	1.47379	75.6589	8.94207	37.6877
1	20	70	19.0663	819.502	22.5857	16.8581	1011.87	167.195	34.433	0.439327	3.24753	117.652	0.054115	11.4232	22.7107	48.6703	6.12904	1.51545	79.0255	9.29066	39.3797
1	20	75	19.5479	820.499	23.1579	17.39	975.004	172.789	35.5546	0.513678	3.59942	121.437	0.0583788	11.6842	23.6448	50.5074	6.35698	1.55148	82.0607	9.59578	40.9116
1	20	80	20	821.167	23.6577	17.8625	944.051	177.797	36.5521	0.598074	3.97139	124.78	0.0626801	11.8949	24.4933	52.165	6.56201	1.58273	84.8031	9.86235	42.3026
1	20	85	20.4252	821.614	24.0953	18.282	917.899	182.289	37.4403	0.6939	4.36509	127.729	0.0670274	12.061	25.2653	53.6636	6.74677	1.6099	87.2856	10.0945	43.5691
1	20	90	20.8258	821.914	24.4792	18.6541	895.685	186.328	38.2318	0.802722	4.78217	130.324	0.071427	12.1873	25.9687	55.0206	6.91354	1.63355	89.5365	10.2958	44.7248
1	20	95	21.204	822.115	24.8163	18.9841	876.73	189.964	38.9371	0.926313	5.22429	132.599	0.0758843	12.2778	26.6105	56.2513	7.06428	1.65417	91.5802	10.4693	45.7819
1	20	100	21.5614	822.25	25.1127	19.2765	860.493	193.243	39.5655	1.06668	5.69317	134.582	0.0804032	12.3358	27.1966	57.3688	7.2007	1.67215	93.4382	10.6177	46.7511
2	10	30	6.78798	406.122	3.18389	3.26746	3797.04	16.8511	3.48997	0.0165535	0.186016	11.9223	0.00381845	1.23635	1.59731	3.96857	0.493215	0.225762	6.28486	0.783036	3.18554
2	10	35	7.24715	419.451	3.85185	4.01661	3039.91	20.8379	4.31306	0.0231412	0.246964	14.738	0.0049428	1.51676	2.02855	4.98836	0.622045	0.272325	7.91128	0.980593	4.00777
2	10	40	7.66146	428.381	4.48191	4.762	2516.48	24.6993	5.10908	0.0310116	0.314252	17.4618	0.00613095	1.78316	2.45802	5.99267	0.749129	0.316052	9.51588	1.17352	4.81916
2	10	45	8.0388	434.364	5.07466	5.49962	2136.24	28.4152	5.87387	0.0403402	0.38807	20.0787	0.00737869	2.03416	2.88108	6.9727	0.873276	0.357033	11.0841	1.36006	5.61264
2	10	50	8.38495	438.373	5.63331	6.22764	1849.38	31.9858	6.60747	0.0513492	0.468848	22.5883	0.00868615	2.26987	3.29577	7.9256	0.994082	0.395527	12.611	1.53967	6.38594
2	10	55	8.70433	441.059	6.16175	6.94521	1626.46	35.4202	7.31172	0.064307	0.557168	24.996	0.0100557	2.49103	3.7015	8.85147	1.11154	0.431835	14.0963	1.71235	7.13912
2	10	60	9.00039	442.858	6.66377	7.65198	1449.04	38.7301	7.98902	0.0795298	0.653706	27.3093	0.0114908	2.69854	4.09836	9.75163	1.22579	0.466243	15.542	1.87838	7.87326
2	10	65	9.2759	444.064	7.14264	8.34774	1305.06	41.9269	8.64169	0.0973851	0.759206	29.5354	0.0129949	2.89326	4.48665	10.6277	1.33706	0.498994	16.9504	2.03805	8.58969
2	10	70	9.53313	444.872	7.60107	9.03231	1186.28	45.0206	9.27176	0.118297	0.874463	31.6801	0.0145715	3.07592	4.86675	11.4814	1.44553	0.530291	18.3239	2.19168	9.28971
2	10	75	9.77396	445.413	8.04124	9.70552	1086.91	48.0195	9.8809	0.142755	1.00031	33.7484	0.0162239	3.24712	5.23896	12.3139	1.55137	0.560294	19.6645	2.33949	9.97439
2	10	80	10	445.776	8.46489	10.3672	1002.79	50.9302	10.4704	0.171319	1.13761	35.7435	0.0179548	3.40731	5.60354	13.1263	1.65471	0.589133	20.9737	2.48167	10.6446
2	10	85	10.2126	446.018	8.8734	11.0171	930.819	53.7579	11.0413	0.204634	1.28728	37.6678	0.0197666	3.55684	5.96065	13.9194	1.75565	0.616907	22.2527	2.61835	11.3011
2	10	90	10.4129	446.181	9.26786	11.655	868.681	56.5068	11.5944	0.243438	1.45026	39.5227	0.0216613	3.69598	6.31042	14.6939	1.85426	0.643699	23.5023	2.74963	11.9443
2	10	95	10.602	446.29	9.64917	12.2809	814.592	59.1801	12.1302	0.288577	1.62754	41.3088	0.0236404	3.82492	6.6529	15.4502	1.95061	0.669573	24.7233	2.87555	12.5747
2	10	100	10.7807	446.363	10.018	12.8944	767.165	61.7805	12.6492	0.341021	1.82012	43.0263	0.0257052	3.94381	6.98814	16.1887	2.04473	0.694583	25.9161	2.99616	13.1925
2	10	105	10.9498	446.412	10.3751	13.4955	725.305	64.3102	13.1518	0.401882	2.02908	44.6747	0.0278563	4.05275	7.31617	16.9095	2.13665	0.718774	27.0811	3.11147	13.7981
2	10	110	11.1101	446.445	10.7209	14.0842	688.141	66.7712	13.6383	0.472431	2.25549	46.2532	0.0300941	4.15183	7.63699	17.6131	2.22641	0.742184	28.2187	3.2215	14.3916
2	10	115	11.2621	446.467	11.0558	14.6602	654.967	69.1652	14.1088	0.554124	2.50049	47.7606	0.0324185	4.24112	7.95064	18.2995	2.31402	0.764846	29.329	3.32623	14.9733
2	10	120	11.4064	446.482	11.3803	15.2236	625.209	71.4937	14.5636	0.648622	2.76523	49.1956	0.0348288	4.32066	8.25712	18.9691	2.39951	0.786791	30.4125	3.42566	15.5434
2	10	125	11.5436	446.492	11.6947	15.7745	598.396	73.7582	15.0028	0.757826	3.05087	50.5562	0.0373239	4.39049	8.55648	19.6219	2.48291	0.808045	31.4693	3.51979	16.1021
2	10	130	11.674	446.498	11.9995	16.3128	574.137	75.9602	15.4265	0.883901	3.35861	51.8406	0.039902	4.45063	8.84875	20.2583	2.56423	0.828634	32.4999	3.60859	16.6497
2	10	135	11.7982	446.503	12.2948	16.8385	552.105	78.101	15.8348	1.02931	3.68963	53.0461	0.0425607	4.50112	9.13398	20.8784	2.64351	0.84858	33.5045	3.69205	17.1863
2	10	140	11.9165	446.506	12.5811	17.3519	532.025	80.1821	16.2278	1.19687	4.0451	54.1703	0.0452966	4.54196	9.41223	21.4825	2.72077	0.867905	34.4834	3.77016	17.7123
2	10	145	12.0292	446.508	12.8586	17.853	513.665	82.2046	16.6055	1.38975	4.42615	55.2101	0.0481057	4.57317	9.68357	22.0708	2.79604	0.886631	35.437	3.84289	18.2279
2	10	150	12.1366	446.509	13.1275	18.3418	496.827	84.1701	16.9679	1.61157	4.83387	56.1621	0.0509829	4.59474	9.94808	22.6436	2.86935	0.904776	36.3658	3.91022	18.7334
2	10	155	12.2392	446.51	13.3882	18.8187	481.342	86.0798	17.315	1.86639	5.26926	57.0225	0.0539218	4.60667	10.2058	23.2011	2.94073	0.922359	37.2701	3.97211	19.229
2	10	160	12.3371	446.511	13.641	19.2836	467.065	87.9351	17.6467	2.15881	5.73318	57.7874	0.0569151	4.60898	10.457	23.7437	3.01022	0.939399	38.1503	4.02853	19.7152
2	12	30	8.14558	474.522	4.49189	4.17895	3274.95	25.2243	5.22409	0.0247787	0.278445	17.8463	0.00571579	1.85068	2.54753	6.1665	0.768109	0.315414	9.79755	1.21671	4.94979
2	12	35	8.69658	490.095	5.40648	5.10281	2643.65	31.031	6.42282	0.0344609	0.367768	21.9472	0.00736061	2.2587	3.21765	7.70932	0.963336	0.378506	12.2688	1.51547	6.19385
2	12	40	9.19375	500.529	6.25982	6.01089	2205.94	36.5981	7.57037	0.0459514	0.465642	25.874	0.00908453	2.6422	3.87835	9.21337	1.15391	0.4371	14.6827	1.80421	7.40916
2	12	45	9.64656	507.52	7.05416	6.89911	1886.98	41.9029	8.662	0.0594883	0.572274	29.6094	0.0108811	2.9997	4.5229	10.6666	1.33818	0.491419	17.0191	2.08058	8.58606
2	12	50	10.0619	512.204	7.79507	7.76599	1645.64	46.9516	9.69903	0.0753749	0.688217	33.1571	0.0127503	3.33192	5.14875	12.0662	1.51573	0.541902	19.2726	2.34404	9.72217
2	12	55	10.4452	515.343	8.48886	8.61122	1457.57	51.7624	10.6852	0.093977	0.814234	36.5287	0.0146952	3.64034	5.7555	13.4134	1.68669	0.589027	21.4447	2.59488	10.8186
2	12	60	10.8005	517.445	9.14144	9.43491	1307.52	56.3565	11.6249	0.115724	0.951212	39.738	0.0167203	3.92667	6.34365	14.7113	1.85144	0.633232	23.5397	2.83373	11.8776
2	12	65	11.1311	518.854	9.75788	10.2373	1185.48	60.7537	12.5221	0.141115	1.10012	42.7979	0.0188301	4.19244	6.91405	15.9633	2.01039	0.67489	25.5626	3.06123	12.902
2	12	70	11.4398	519.798	10.3423	11.0187	1084.6	64.9713	13.3805	0.17072	1.26198	45.7191	0.0210289	4.43901	7.46755	17.1723	2.16393	0.714306	27.5181	3.27802	13.8943
2	12	75	11.7288	520.43	10.8982	11.7791	1000.08	69.0238	14.2029	0.205198	1.43785	48.5104	0.0233205	4.66745	8.0049	18.3411	2.31239	0.751726	29.4101	3.48458	14.8565
2	12	80	12	520.854	11.4281	12.5189	928.436	72.9228	14.9917	0.245298	1.62885	51.1782	0.0257081	4.87865	8.52673	19.4718	2.45604	0.787344	31.2419	3.68134	15.7904
2	12	85	12.2551	521.138	11.9344	13.2381	867.077	76.6777	15.7488	0.29188	1.83612	53.7276	0.0281942	5.07331	9.03353	20.5661	2.59511	0.821319	33.016	3.86863	16.6974
2	12	90	12.4955	521.328	12.4186	13.9368	814.058	80.2963	16.4756	0.345926	2.06083	56.1619	0.0307808	5.252	9.52569	21.6254	2.72977	0.853779	34.7347	4.04669	17.5787
2	12	95	12.7224	521.455	12.8823	14.6152	767.879	83.7851	17.1735	0.408557	2.30421	58.4837	0.0334693	5.41519	10.0035	22.651	2.86016	0.884828	36.3996	4.21575	18.4353
2	12	100	12.9368	521.541	13.3268	15.2735	727.372	87.1496	17.8434	0.481056	2.56753	60.6944	0.0362606	5.56326	10.4673	23.6438	2.98641	0.914554	38.0122	4.37595	19.2679
2	12	105	13.1398	521.598	13.753	15.9119	691.615	90.3945	18.4862	0.564886	2.85207	62.7948	0.0391548	5.69655	10.9174	24.6048	3.10864	0.943034	39.5738	4.52745	20.0773
2	12	110	13.3321	521.636	14.1619	16.5305	659.868	93.5242	19.1026	0.661718	3.15919	64.7853	0.0421518	5.81533	11.3538	25.5346	3.22693	0.970333	41.0856	4.67037	20.8642
2	12	115	13.5145	521.662	14.5543	17.1298	631.535	96.5425	19.6934	0.77346	3.49025	66.6655	0.0452505	5.91986	11.7769	26.4341	3.34138	0.996509	42.5489	4.80481	21.6293
2	12	120	13.6877	521.679	14.931	17.71	606.128	99.4531	20.259	0.902283	3.84664	68.4348	0.0484495	6.01036	12.1869	27.304	3.45208	1.02162	43.9645	4.93088	22.3731
2	12	125	13.8523	521.691	15.2927	18.2713	583.246	102.26	20.8001	1.05066	4.22978	70.092	0.0517465	6.08704	12.584	28.145	3.55912	1.0457	45.3338	5.04865	23.0963
2	12	130	14.0088	521.698	15.6399	18.8143	562.557	104.965	21.317	1.22141	4.64108	71.6356	0.0551384	6.15009	12.9685	28.9578	3.66259	1.06882	46.6576	5.15822	23.7995
2	12	135	14.1578	521.703	15.9734	19.3393	543.781	107.573	21.8102	1.41774	5.08195	73.0636	0.0586214	6.19967	13.3405	29.7431	3.76257	1.091	47.9372	5.25966	24.4834
2	12	140	14.2998	521.707	16.2936	19.8467	526.685	110.087	22.2801	1.64325	5.55376	74.3737	0.0621904	6.23593	13.7005	30.5017	3.85916	1.11228	49.1736	5.35302	25.1486
2	12	145	14.435	521.709	16.6011	20.3368	511.07	112.509	22.727	1.90207	6.05783	75.5629	0.0658396	6.25903	14.0486	31.2342	3.95244	1.13271	50.3679	5.43839	25.7958
2	12	150	14.564	521.711	16.8964	20.8102	496.766	114.842	23.1512	2.19884	6.59538	76.628	0.0695615	6.2691	14.3851	31.9413	4.04251	1.15232	51.5213	5.5158	26.4255
2	12	155	14.687	521.712	17.18	21.2672	483.629	117.091	23.5528	2.53877	7.16753	77.5652	0.0733475	6.26625	14.7104	32.6239	4.12944	1.17114	52.6348	5.5853	27.0386
2	12	160	14.8045	521.713	17.4524	21.7083	471.534	119.256	23.9321	2.92774	7.77524	78.3703	0.0771872	6.25062	15.0246	33.2824	4.21333	1.18921	53.7096	5.64694	27.6355
2	14	30	9.50317	542.921	6.00553	5.12094	2915.82	35.4554	7.34301	0.0348291	0.391384	25.0848	0.00803416	2.60133	3.77793	8.94542	1.11637	0.418231	14.2579	1.76501	7.18041
2	14	35	10.146	560.74	7.18836	6.20799	2374.85	43.374	8.97759	0.0481681	0.514053	30.677	0.0102884	3.15713	4.74354	11.1184	1.39166	0.499091	17.7527	2.18562	8.93279
2	14	40	10.726	572.678	8.27881	7.26218	1998.68	50.8817	10.5249	0.0638852	0.647373	35.9721	0.01263	3.67339	5.6852	13.2133	1.65731	0.57327	21.1291	2.5875	10.6258
2	14	45	11.2543	580.677	9.28203	8.28016	1723.75	57.9585	11.9809	0.0822819	0.791547	40.9546	0.0150503	4.14907	6.59415	15.2158	1.91134	0.641214	24.3625	2.96791	12.2479
2	14	50	11.7389	586.036	10.2071	9.26156	1515.11	64.6233	13.3496	0.103745	0.947249	45.6368	0.0175493	4.58598	7.46771	17.1242	2.15346	0.703624	27.449	3.32663	13.7976
2	14	55	12.1861	589.626	11.0638	10.2071	1352.1	70.9095	14.6377	0.128739	1.11542	50.0407	0.020131	4.98691	8.30618	18.9427	2.38417	0.761216	30.3942	3.66454	15.2781
2	14	60	12.6005	592.032	11.8608	11.1179	1221.73	76.8526	15.8527	0.157812	1.29716	54.1902	0.0228012	5.35474	9.11107	20.6773	2.6042	0.814636	33.2072	3.98289	16.6944
2	14	65	12.9863	593.644	12.6056	11.9951	1115.49	82.4854	17.0013	0.191592	1.49363	58.1068	0.0255656	5.69209	9.88423	22.3342	2.81436	0.864422	35.8972	4.28296	18.0512
2	14	70	13.3464	594.724	13.3042	12.8395	1027.54	87.8361	18.0894	0.230801	1.70609	61.8086	0.0284294	6.00119	10.6274	23.919	3.01535	0.911016	38.4728	4.56588	19.3531
2	14	75	13.6835	595.447	13.9618	13.6522	953.767	92.9281	19.1217	0.276262	1.93581	65.3105	0.0313968	6.28388	11.3423	25.4365	3.20779	0.954772	40.9413	4.83262	20.6039
2	14	80	14	595.932	14.5821	14.4339	891.171	97.7809	20.1022	0.328916	2.1841	68.624	0.0344715	6.5417	12.0301	26.8908	3.3922	0.995978	43.309	5.08399	21.8068
2	14	85	14.2976	596.257	15.1686	15.1854	837.536	102.41	21.034	0.389834	2.45231	71.7583	0.037656	6.77589	12.692	28.2852	3.56899	1.03486	45.581	5.32065	22.9645
2	14	90	14.5781	596.474	15.7238	15.9073	791.181	106.83	21.92	0.460236	2.74183	74.7205	0.0409523	6.98752	13.3289	29.6225	3.73854	1.07162	47.7616	5.54317	24.0794
2	14	95	14.8428	596.62	16.25	16.6003	750.809	111.052	22.7623	0.541514	3.05408	77.5161	0.0443613	7.17747	13.9418	30.9053	3.90115	1.10641	49.8547	5.75202	25.1533
2	14	100	15.093	596.718	16.7492	17.2653	715.409	115.085	23.5629	0.635254	3.39053	80.1494	0.0478836	7.34652	14.5312	32.1357	4.0571	1.13937	51.8635	5.94761	26.1881
2	14	105	15.3297	596.783	17.2231	17.903	684.178	118.938	24.3236	0.74326	3.75268	82.6236	0.0515188	7.49535	15.0981	33.3157	4.20665	1.17061	53.7911	6.13033	27.1854
2	14	110	15.5541	596.827	17.673	18.5141	656.472	122.621	25.0458	0.86759	4.14207	84.941	0.0552659	7.62457	15.6429	34.4471	4.35002	1.20024	55.6403	6.30051	28.1466
2	14	115	15.7669	596.857	18.1004	19.0994	631.772	126.14	25.7309	1.01058	4.56027	87.1035	0.0591232	7.73474	16.1664	35.5317	4.48743	1.22835	57.4139	6.45845	29.0732
2	14	120	15.969	596.876	18.5065	19.6597	609.651	129.502	26.3801	1.1749	5.00888	89.1118	0.0630881	7.82635	16.6692	36.571	4.61909	1.25503	59.1144	6.60444	29.9666
2	14	125	16.161	596.889	18.8924	20.1958	589.757	132.714	26.9947	1.36357	5.48948	90.9666	0.0671575	7.89987	17.1519	37.5668	4.74522	1.28036	60.7443	6.73875	30.828
2	14	130	16.3437	596.898	19.2591	20.7086	571.8	135.783	27.5756	1.58002	6.00369	92.6676	0.0713268	7.95573	17.6152	38.5205	4.866	1.30441	62.3061	6.86163	31.6589
2	14	135	16.5175	596.904	19.6077	21.1989	555.534	138.713	28.1238	1.82814	6.55307	94.2139	0.075591	7.99433	18.0596	39.4338	4.98163	1.32724	63.8022	6.97332	32.4605
2	14	140	16.6831	596.908	19.939	21.6674	540.753	141.512	28.6402	2.11234	7.13914	95.6044	0.0799433	8.01604	18.4858	40.308	5.0923	1.34893	65.235	7.07403	33.234
2	14	145	16.8408	596.911	20.254	22.115	527.283	144.185	29.1256	2.43758	7.76335	96.8369	0.0843761	8.0212	18.8944	41.1447	5.19819	1.36952	66.6068	7.16397	33.9807
2	14	150	16.9913	596.913	20.5534	22.5426	514.974	146.736	29.5806	2.80949	8.42703	97.9089	0.0888799	8.01013	19.2859	41.9452	5.29949	1.38907	67.9197	7.24332	34.7019
2	14	155	17.1349	596.914	20.8379	22.9507	503.698	149.172	30.006	3.23436	9.13135	98.8171	0.0934438	7.98313	19.6611	42.7111	5.39637	1.40765	69.1762	7.31226	35.3988
2	14	160	17.2719	596.915	21.1085	23.3404	493.345	151.497	30.4022	3.71926	9.87729	99.5578	0.0980549	7.94048	20.0205	43.4435	5.48901	1.42529	70.3783	7.37094	36.0726
2	16	30	10.8608	611.321	7.70803	6.07521	2659.07	47.5225	9.84218	0.0466831	0.524591	33.6224	0.0107686	3.48668	5.30369	12.321	1.54003	0.532958	19.6977	2.43105	9.88997
2	16	35	11.5954	631.384	9.17187	7.3083	2186.43	57.7906	11.9616	0.0641783	0.684915	40.8735	0.0137081	4.2065	6.61744	15.219	1.90747	0.632224	24.3762	2.9917	12.2273
2	16	40	12.2583	644.827	10.5039	8.48667	1856.88	67.4091	13.9437	0.0846365	0.857653	47.6566	0.0167325	4.86659	7.88353	17.9795	2.25765	0.722075	28.8427	3.52084	14.4587
2	16	45	12.8621	653.833	11.7137	9.60883	1615.34	76.3701	15.7869	0.10842	1.043	53.9646	0.0198313	5.46711	9.09175	20.5876	2.5885	0.803301	33.0712	4.01572	16.5719
2	16	50	13.4159	659.867	12.8156	10.6763	1431.54	84.7143	17.4999	0.135998	1.24174	59.825	0.0230052	6.01174	10.2402	23.0455	2.90019	0.876959	37.0629	4.47693	18.5686
2	16	55	13.9269	663.91	13.8236	11.6916	1287.59	92.4982	19.0942	0.167935	1.45502	65.2759	0.02626	6.5052	11.3308	25.3622	3.19384	0.944084	40.8309	4.90641	20.4557
2	16	60	14.4006	666.619	14.7503	12.6574	1172.24	99.7786	20.5817	0.204889	1.68411	70.3557	0.0296031	6.95212	12.3669	27.5485	3.47084	1.00558	44.3919	5.30644	22.2421
2	16	65	14.8414	668.434	15.6061	13.5761	1078.09	106.606	21.973	0.247619	1.93042	75.0988	0.0330417	7.35662	13.3521	29.6153	3.73256	1.06221	47.7622	5.67924	23.936
2	16	70	15.253	669.65	16.3997	14.4498	1000.05	113.025	23.277	0.296988	2.19536	79.5338	0.0365822	7.72218	14.2897	31.572	3.98021	1.11457	50.9565	6.02677	25.5452
2	16	75	15.6383	670.464	17.1381	15.2804	934.552	119.072	24.5012	0.353983	2.48041	83.6842	0.0402297	8.05172	15.1826	33.4268	4.21486	1.16317	53.9874	6.35068	27.0761
2	16	80	16	671.01	17.8268	16.0697	878.963	124.775	25.6518	0.41972	2.78707	87.5691	0.0439881	8.34767	16.0334	35.1866	4.43738	1.20839	56.8658	6.65241	28.5342
2	16	85	16.3401	671.376	18.4706	16.8192	831.339	130.162	26.734	0.495474	3.11686	91.2039	0.0478603	8.61207	16.8443	36.8573	4.64853	1.25058	59.6008	6.93314	29.9242
2	16	90	16.6607	671.621	19.0733	17.5307	790.201	135.254	27.7521	0.582689	3.47134	94.6011	0.0518483	8.84666	17.6172	38.4441	4.84898	1.28999	62.2003	7.19391	31.2501
2	16	95	16.9632	671.785	19.6381	18.2055	754.406	140.069	28.7101	0.683011	3.8521	97.771	0.0559529	9.05293	18.3539	39.9513	5.03929	1.32686	64.6713	7.43562	32.5156
2	16	100	17.2491	671.895	20.1679	18.8451	723.057	144.624	29.611	0.798309	4.26079	100.722	0.0601742	9.2322	19.0558	41.383	5.21997	1.36138	67.0201	7.65907	33.7239
2	16	105	17.5197	671.969	20.6652	19.4511	695.443	148.934	30.4579	0.930707	4.69908	103.461	0.0645116	9.38564	19.7245	42.7429	5.39152	1.39372	69.2526	7.86499	34.8779
2	16	110	17.7761	672.018	21.1322	20.0248	670.992	153.013	31.2534	1.08262	5.16868	105.994	0.0689635	9.51432	20.3613	44.0344	5.55435	1.42405	71.374	8.05405	35.9803
2	16	115	18.0193	672.051	21.5708	20.5677	649.239	156.872	31.9998	1.2568	5.67131	108.325	0.0735276	9.61919	20.9675	45.2607	5.70888	1.45249	73.3896	8.22684	37.0338
2	16	120	18.2503	672.073	21.983	21.0812	629.804	160.524	32.6994	1.45634	6.20874	110.458	0.0782007	9.70113	21.5445	46.4248	5.8555	1.47917	75.304	8.38396	38.0409
2	16	125	18.4697	672.088	22.3703	21.5666	612.374	163.979	33.3542	1.6848	6.78271	112.397	0.0829786	9.76095	22.0935	47.5298	5.99459	1.5042	77.122	8.52591	39.0039
2	16	130	18.6785	672.098	22.7343	22.0253	596.685	167.249	33.966	1.94617	7.39499	114.142	0.0878561	9.79939	22.6156	48.5783	6.12649	1.52769	78.848	8.65321	39.9251
2	16	135	18.8771	672.105	23.0764	22.4586	582.519	170.342	34.5364	2.24498	8.04726	115.696	0.0928268	9.81716	23.112	49.573	6.25156	1.54973	80.4863	8.7663	40.8067
2	16	140	19.0663	672.109	23.398	22.8678	569.69	173.268	35.0672	2.58635	8.74119	117.058	0.0978829	9.81487	23.5839	50.5165	6.37013	1.57042	82.041	8.86562	41.6509
2	16	145	19.2467	672.112	23.7003	23.2541	558.04	176.036	35.5595	2.97606	9.4783	118.229	0.103015	9.79312	24.0323	51.4114	6.4825	1.58985	83.516	8.95157	42.4598
2	16	150	19.4186	672.114	23.9845	23.6185	547.436	178.653	36.0148	3.4206	10.26	119.205	0.108213	9.75245	24.4583	52.2598	6.58898	1.60808	84.9152	9.0245	43.2353
2	16	155	19.5827	672.116	24.2516	23.9624	537.76	181.129	36.4342	3.92726	11.0876	119.987	0.113462	9.69336	24.863	53.0642	6.68987	1.62519	86.2423	9.08475	43.9795
2	16	160	19.7393	672.117	24.5028	24.2868	528.914	183.471	36.8186	4.50422	11.9619	120.57	0.118749	9.61633	25.2474	53.8267	6.78544	1.64125	87.5008	9.13262	44.6941
2	18	30	12.2184	679.721	9.58028	7.02583	2471.11	61.366	12.7093	0.0602821	0.677406	43.4167	0.0139055	4.50237	7.13305	16.2951	2.03936	0.65822	26.1257	3.21517	13.0799
2	18	35	13.0449	702.029	11.3291	8.38358	2052.31	74.1585	15.3494	0.0823553	0.878901	52.45	0.0175906	5.3979	8.84109	19.9965	2.50885	0.775938	32.1224	3.93083	16.0656
2	18	40	13.7906	716.975	12.898	9.66067	1759.61	85.9876	17.7866	0.107963	1.09403	60.7911	0.0213442	6.20786	10.4665	23.4772	2.95038	0.880957	37.775	4.59742	18.8797
2	18	45	14.4698	726.989	14.3037	10.8587	1544.54	96.8712	20.0248	0.137525	1.32298	68.4511	0.0251549	6.93472	11.9989	26.7253	3.3622	0.974557	43.0609	5.21289	21.5124
2	18	50	15.0929	733.699	15.5667	11.9822	1380.49	106.884	22.0795	0.171589	1.5667	75.4811	0.0290256	7.585	13.4386	29.7499	3.7454	1.05827	47.9922	5.77935	23.9705
2	18	55	15.6678	738.194	16.7071	13.0361	1251.74	116.115	23.9694	0.210813	1.82652	81.9424	0.0329649	8.16614	14.7905	32.5679	4.1021	1.13352	52.594	6.30039	26.2675
2	18	60	16.2007	741.206	17.742	14.0252	1148.41	124.652	25.7124	0.255964	2.10393	87.8942	0.0369827	8.68516	16.0608	35.1978	4.43467	1.20156	56.8947	6.77985	28.4179
2	18	65	16.6966	743.224	18.6859	14.9536	1063.97	132.568	27.3241	0.307921	2.40053	93.3876	0.0410884	9.14818	17.2558	37.6566	4.74532	1.26338	60.9211	7.22131	30.4353
2	18	70	17.1596	744.576	19.5502	15.8251	993.954	139.93	28.8178	0.367683	2.71794	98.4658	0.0452902	9.56035	18.3812	39.9596	5.03601	1.31981	64.6967	7.62788	32.3317
2	18	75	17.5931	745.482	20.3445	16.643	935.177	146.789	30.2046	0.436383	3.0578	103.164	0.0495943	9.926	19.4421	42.1197	5.30841	1.37151	68.2418	8.00223	34.1175
2	18	80	18	746.088	21.0763	17.4101	885.321	153.191	31.4936	0.515306	3.42179	107.512	0.0540058	10.2487	20.4428	44.1479	5.56394	1.41902	71.5737	8.34663	35.8013
2	18	85	18.3827	746.495	21.7521	18.1293	842.65	159.174	32.6927	0.60591	3.81158	111.532	0.058528	10.5316	21.3871	46.0537	5.80384	1.46276	74.7074	8.66303	37.3906
2	18	90	18.7432	746.767	22.377	18.8031	805.845	164.771	33.8085	0.70985	4.22889	115.246	0.0631632	10.7773	22.2784	47.8453	6.02916	1.50312	77.6559	8.95313	38.8922
2	18	95	19.0836	746.95	22.9557	19.434	773.879	170.008	34.8467	0.829002	4.67548	118.669	0.0679126	10.988	23.1196	49.5301	6.24085	1.54039	80.4309	9.2184	40.3117
2	18	100	19.4052	747.072	23.492	20.0244	745.949	174.913	35.8124	0.965498	5.15313	121.816	0.0727764	11.1657	23.9135	51.1147	6.43976	1.57485	83.0428	9.46019	41.6545
2	18	105	19.7097	747.154	23.9893	20.5765	721.411	179.506	36.7101	1.12176	5.66367	124.698	0.077754	11.3123	24.6627	52.605	6.62666	1.60674	85.5011	9.6797	42.9253
2	18	110	19.9981	747.209	24.4507	21.0925	699.75	183.809	37.5437	1.30052	6.20897	127.327	0.0828437	11.4293	25.3695	54.0066	6.80228	1.63625	87.8147	9.87802	44.1286
2	18	115	20.2718	747.246	24.8789	21.5745	680.545	187.841	38.317	1.50491	6.79091	129.71	0.088043	11.5181	26.0362	55.3248	6.96727	1.66358	89.9919	10.0562	45.2686
2	18	120	20.5316	747.271	25.2764	22.0246	663.45	191.618	39.0334	1.73844	7.41139	131.854	0.0933484	11.5803	26.665	56.5643	7.12227	1.68889	92.0405	10.2151	46.3492
2	18	125	20.7785	747.287	25.6455	22.4446	648.179	195.157	39.6959	2.00513	8.07231	133.767	0.0987554	11.6168	27.2579	57.7297	7.26785	1.71233	93.9678	10.3556	47.3742
2	18	130	21.0133	747.298	25.9882	22.8365	634.494	198.473	40.3072	2.30951	8.77558	135.452	0.104258	11.6289	27.8168	58.8254	7.40457	1.73406	95.7809	10.4785	48.3469
2	18	135	21.2368	747.306	26.3065	23.2019	622.194	201.58	40.8699	2.65668	9.52301	136.913	0.10985	11.6175	28.3437	59.8554	7.53297	1.75418	97.4862	10.5846	49.2708
2	18	140	21.4496	747.311	26.6021	23.5425	611.109	204.492	41.3864	3.05242	10.3164	138.153	0.115522	11.5836	28.8402	60.8236	7.65352	1.77283	99.0901	10.6745	50.1491
2	18	145	21.6525	747.314	26.8766	23.86	601.095	207.22	41.8588	3.50326	11.1574	139.172	0.121264	11.5279	29.308	61.7336	7.76671	1.79011	100.598	10.7488	50.9847
2	18	150	21.846	747.316	27.1316	24.1558	592.028	209.776	42.2889	4.01649	12.0474	139.972	0.127064	11.4514	29.7488	62.5889	7.87298	1.80612	102.017	10.8082	51.7807
2	18	155	22.0305	747.318	27.3685	24.4313	583.802	212.172	42.6784	4.60033	12.9878	140.551	0.132908	11.3546	30.1642	63.3928	7.97274	1.82096	103.351	10.853	52.5397
2	18	160	22.2067	747.319	27.5885	24.6879	576.326	214.417	43.0288	5.26394	13.9795	140.906	0.138779	11.2383	30.5555	64.1483	8.06639	1.8347	104.605	10.8839	53.2644
2	20	30	13.576	748.12	11.6017	7.95908	2331.87	76.8954	15.9255	0.0755371	0.848832	54.4038	0.0174244	5.64175	9.26777	20.8573	2.613	0.792565	33.5306	4.11533	16.742
2	20	35	14.4943	772.673	13.6309	9.41725	1956.97	92.3196	19.1084	0.102524	1.09414	65.2947	0.0218984	6.71982	11.4078	25.4209	3.1919	0.928227	40.9489	4.99715	20.4237
2	20	40	15.3229	789.124	15.4241	10.7657	1694.45	106.388	22.0064	0.133576	1.35358	75.2134	0.0264079	7.68063	13.4174	29.6543	3.72869	1.04739	47.8478	5.80707	23.8473
2	20	45	16.0776	800.146	17.0072	12.0104	1501.15	119.161	24.6324	0.169169	1.62739	84.2014	0.0309429	8.53036	15.2879	33.5536	4.22261	1.15198	54.2161	6.54479	27.0088
2	20	50	16.7699	807.53	18.4093	13.16	1353.42	130.763	27.0123	0.209923	1.91672	92.3442	0.0355102	9.27956	17.0238	37.1392	4.67623	1.24414	60.0834	7.21484	29.9244
2	20	55	17.4087	812.478	19.6576	14.2227	1237.3	141.328	29.1741	0.256588	2.22312	99.7352	0.0401228	9.93932	18.6348	40.4397	5.0932	1.32579	65.4934	7.82322	32.6165
2	20	60	18.0008	815.793	20.775	15.2059	1144	150.982	31.1436	0.310031	2.54834	106.46	0.0447945	10.5197	20.1314	43.4838	5.47723	1.39855	70.491	8.37593	35.1079
2	20	65	18.5518	818.014	21.7803	16.116	1067.73	159.831	32.9432	0.371244	2.89419	112.592	0.0495381	11.0295	21.5239	46.2978	5.8317	1.46374	75.1171	8.8784	37.4194
2	20	70	19.0663	819.502	22.6886	16.9585	1004.49	167.965	34.5915	0.441349	3.26248	118.194	0.0543642	11.4758	22.8213	48.9042	6.15956	1.52242	79.4074	9.3353	39.5689
2	20	75	19.5479	820.499	23.5124	17.7383	951.441	175.46	36.1041	0.521617	3.65505	123.314	0.0592811	11.8648	24.0314	51.3223	6.4633	1.57543	83.3925	9.75061	41.5717
2	20	80	20	821.167	24.2615	18.4598	906.507	182.379	37.4941	0.613487	4.07373	127.996	0.0642954	12.2014	25.1613	53.5686	6.74507	1.62347	87.0984	10.1277	43.4409
2	20	85	20.4252	821.614	24.9441	19.1271	868.124	188.774	38.7722	0.718585	4.52037	132.273	0.0694118	12.4901	26.2167	55.6572	7.00668	1.6671	90.5477	10.4695	45.1877
2	20	90	20.8258	821.914	25.5673	19.7437	835.098	194.693	39.9481	0.838758	4.99685	136.174	0.0746335	12.7344	27.203	57.6006	7.24976	1.7068	93.7602	10.7786	46.822
2	20	95	21.204	822.115	26.1369	20.3132	806.502	200.173	41.0297	0.976095	5.50506	139.725	0.0799626	12.9376	28.125	59.4096	7.47571	1.74297	96.7532	11.0572	48.3525
2	20	100	21.5614	822.25	26.658	20.8389	781.602	205.252	42.0243	1.13297	6.04697	142.946	0.0853999	13.1024	28.9868	61.0941	7.6858	1.77595	99.5426	11.3072	49.7869
2	20	105	21.8996	822.34	27.135	21.3239	759.813	209.96	42.9381	1.31207	6.62454	145.854	0.0909453	13.2314	29.7926	62.6629	7.88117	1.80604	102.143	11.5304	51.1325
2	20	110	22.2201	822.4	27.5719	21.771	740.662	214.326	43.7769	1.51644	7.23981	148.466	0.0965978	13.3268	30.5459	64.1242	8.06289	1.83351	104.566	11.7286	52.3956
2	20	115	22.5242	822.441	27.9721	22.1829	723.763	218.376	44.5458	1.74954	7.89482	150.795	0.102355	13.3905	31.2501	65.4855	8.23191	1.8586	106.826	11.903	53.5825
2	20	120	22.8128	822.468	28.3389	22.5624	708.798	222.133	45.2494	2.01529	8.59163	152.852	0.108214	13.4244	31.9085	66.7538	8.38913	1.88151	108.933	12.0552	54.6986
2	20	125	23.0872	822.486	28.6751	22.9117	695.503	225.619	45.892	2.31811	9.33232	154.646	0.11417	13.4301	32.524	67.9354	8.53539	1.90244	110.897	12.1863	55.7491
2	20	130	23.3481	822.498	28.9833	23.2332	683.658	228.855	46.4772	2.66304	10.1189	156.186	0.120218	13.409	33.0994	69.0365	8.67146	1.92156	112.729	12.2974	56.7391
2	20	135	23.5964	822.506	29.2659	23.529	673.078	231.858	47.0087	3.05572	10.9534	157.478	0.12635	13.3625	33.6374	70.0626	8.79805	1.93902	114.437	12.3896	57.673
2	20	140	23.8329	822.512	29.525	23.801	663.605	234.647	47.4895	3.50255	11.8377	158.525	0.132557	13.2917	34.1405	71.019	8.91584	1.95498	116.03	12.4638	58.5552
2	20	145	24.0583	822.515	29.7625	24.051	655.105	237.236	47.9222	4.01072	12.7735	159.332	0.13883	13.1978	34.6109	71.9105	9.02545	1.96955	117.516	12.5208	59.3897
2	20	150	24.2733	822.518	29.9803	24.2809	647.463	239.642	48.3096	4.58832	13.7626	159.9	0.145154	13.0817	35.0509	72.7417	9.12747	1.98285	118.903	12.5614	60.1803
2	20	155	24.4784	822.519	30.18	24.4921	640.582	241.877	48.6536	5.2444	14.8061	160.228	0.151516	12.9443	35.4624	73.5168	9.22243	1.99501	120.197	12.5863	60.9305
2	20	160	24.6742	822.521	30.3631	24.6862	634.374	243.954	48.9562	5.98908	15.9053	160.317	0.157896	12.7864	35.8475	74.2398	9.31085	2.0061	121.404	12.5961	61.6437
3	10	70	9.53313	444.872	5.74389	6.26615	1862.57	33.9289	6.98748	0.0891524	0.659021	23.8751	0.0109815	2.31811	3.60865	8.54681	1.06461	0.399771	13.6198	1.6315	6.91531
3	10	75	9.77396	445.413	6.10763	6.77823	1692.58	36.376	7.48505	0.108141	0.757759	25.5653	0.0122901	2.45978	3.90589	9.21599	1.14894	0.424571	14.6954	1.75093	7.46507
3	10	80	10	445.776	6.4618	7.28798	1548.99	38.7772	7.97196	0.130439	0.866155	27.2144	0.0136705	2.59426	4.20018	9.87618	1.23222	0.448692	15.7573	1.8672	8.00898
3	10	85	10.2126	446.018	6.80728	7.79508	1426.4	41.1354	8.44878	0.156585	0.985025	28.8233	0.0151254	2.72169	4.49154	10.5277	1.31448	0.472199	16.806	1.98035	8.54739
3	10	90	10.4129	446.181	7.14473	8.29923	1320.74	43.4527	8.91586	0.187199	1.11523	30.3923	0.0166572	2.84214	4.77997	11.1709	1.39574	0.49514	17.8417	2.09037	9.08051
3	10	95	10.602	446.29	7.47467	8.80013	1228.92	45.7307	9.37346	0.222994	1.25766	31.921	0.0182679	2.95566	5.06543	11.8057	1.47602	0.517556	18.8647	2.19725	9.60848
3	10	100	10.7807	446.363	7.79753	9.29749	1148.51	47.9707	9.82173	0.264792	1.41327	33.4086	0.0199593	3.06225	5.34785	12.4323	1.55532	0.539477	19.875	2.30094	10.1314
3	10	105	10.9498	446.412	8.11362	9.79102	1077.63	50.1733	10.2607	0.313539	1.58304	34.8541	0.0217328	3.16186	5.62714	13.0506	1.63363	0.560928	20.8723	2.40141	10.6492
3	10	110	11.1101	446.445	8.42322	10.2805	1014.76	52.3393	10.6905	0.37032	1.76799	36.256	0.0235895	3.25445	5.90323	13.6606	1.71095	0.581929	21.8567	2.49857	11.162
3	10	115	11.2621	446.467	8.72655	10.7656	958.685	54.469	11.111	0.436384	1.96919	37.6125	0.0255302	3.33997	6.17603	14.2622	1.78726	0.602496	22.828	2.59238	11.6698
3	10	120	11.4064	446.482	9.02379	11.2462	908.424	56.563	11.5221	0.513164	2.18774	38.9216	0.0275552	3.41833	6.44546	14.8553	1.86255	0.622643	23.7859	2.68275	12.1725
3	10	125	11.5436	446.492	9.31512	11.722	863.161	58.6214	11.9239	0.602304	2.42477	40.181	0.0296642	3.48946	6.71143	15.4399	1.93682	0.642384	24.7305	2.76961	12.6703
3	10	130	11.674	446.498	9.60068	12.193	822.226	60.6447	12.3161	0.705684	2.68143	41.3882	0.0318568	3.55327	6.97389	16.0159	2.01005	0.661729	25.6616	2.8529	13.163
3	10	135	11.7982	446.503	9.88061	12.6589	785.06	62.633	12.6987	0.825457	2.9589	42.5403	0.0341315	3.60967	7.23277	16.5833	2.08222	0.680688	26.579	2.93252	13.6508
3	10	140	11.9165	446.506	10.155	13.1196	751.193	64.5868	13.0715	0.96408	3.25834	43.6343	0.0364865	3.65856	7.48802	17.142	2.15335	0.699271	27.4826	3.00841	14.1336
3	10	145	12.0292	446.508	10.4241	13.575	720.227	66.5063	13.4344	1.12435	3.5809	44.6668	0.0389191	3.69984	7.73961	17.692	2.22341	0.717486	28.3725	3.08047	14.6115
3	10	150	12.1366	446.509	10.6878	14.0249	691.827	68.3918	13.7871	1.30947	3.92772	45.634	0.0414257	3.73342	7.98749	18.2333	2.29241	0.735341	29.2486	3.14863	15.0847
3	10	155	12.2392	446.51	10.9464	14.4694	665.702	70.2436	14.1295	1.52303	4.29986	46.532	0.0440018	3.75918	8.23163	18.766	2.36035	0.752845	30.1108	3.21279	15.5532
3	10	160	12.3371	446.511	11.2	14.9083	641.606	72.0622	14.4613	1.76913	4.6983	47.3564	0.0466415	3.77703	8.47204	19.2899	2.42722	0.770004	30.9592	3.27286	16.017
3	10	165	12.4306	446.511	11.4485	15.3416	619.323	73.8479	14.7823	2.05238	5.12391	48.1024	0.0493379	3.78686	8.70868	19.8052	2.49302	0.786827	31.7937	3.32875	16.4764
3	10	170	12.5199	446.511	11.6922	15.7692	598.669	75.601	15.0921	2.37796	5.57739	48.765	0.0520826	3.78859	8.94156	20.3118	2.55776	0.80332	32.6145	3.38037	16.9315
3	10	175	12.6053	446.511	11.9312	16.1911	579.481	77.322	15.3903	2.75164	6.05923	49.3387	0.0548653	3.7821	9.17068	20.8099	2.62144	0.81949	33.4215	3.4276	17.3823
3	10	180	12.6869	446.512	12.1654	16.6073	561.618	79.0112	15.6767	3.17985	6.5697	49.8176	0.0576742	3.76733	9.39605	21.2995	2.68407	0.835344	34.2149	3.47035	17.8291
3	10	185	12.765	446.512	12.3951	17.0177	544.954	80.6691	15.9508	3.6697	7.10869	50.1957	0.0604954	3.74421	9.61767	21.7806	2.74565	0.850887	34.9948	3.50852	18.272
3	10	190	12.8397	446.512	12.6203	17.4223	529.38	82.2961	16.2121	4.22896	7.67577	50.4666	0.0633126	3.71267	9.83557	22.2533	2.80619	0.866127	35.7612	3.54199	18.7113
3	10	195	12.9112	446.512	12.8411	17.8212	514.799	83.8927	16.4601	4.86608	8.27001	50.6237	0.0661074	3.67271	10.0498	22.7176	2.8657	0.88107	36.5142	3.57068	19.147
3	10	200	12.9797	446.512	13.0576	18.2143	501.125	85.4592	16.6944	5.59015	8.88995	50.6604	0.0688587	3.62432	10.2603	23.1738	2.92419	0.895721	37.254	3.59449	19.5793
3	12	70	11.4398	519.798	7.97647	7.85047	1647.89	49.9834	10.2938	0.131338	0.970858	35.1724	0.0161778	3.41499	5.65906	13.0609	1.62959	0.549689	20.8993	2.4932	10.5677
3	12	75	11.7288	520.43	8.45882	8.46226	1503.99	53.4432	10.9969	0.158879	1.11329	37.5602	0.0180564	3.61388	6.10762	14.0437	1.75353	0.582209	22.4871	2.66813	11.3756
3	12	80	12	520.854	8.92566	9.06725	1382.29	56.8189	11.681	0.191128	1.26915	39.8763	0.0200308	3.80127	6.54925	15.0078	1.8752	0.613644	24.0459	2.83738	12.1704
3	12	85	12.2551	521.138	9.37832	9.66514	1278.26	60.1153	12.3471	0.228834	1.43952	42.1224	0.0221043	3.97748	6.98405	15.9539	1.99468	0.644092	25.5767	3.00104	12.9528
3	12	90	12.4955	521.328	9.81784	10.2556	1188.51	63.3365	12.9957	0.272861	1.62555	44.2997	0.0242794	4.1427	7.41209	16.8825	2.11203	0.673629	27.0803	3.15917	13.7234
3	12	95	12.7224	521.455	10.245	10.8384	1110.43	66.4854	13.6276	0.324199	1.82845	46.4081	0.0265587	4.29708	7.83335	17.794	2.22729	0.702315	28.557	3.31178	14.4823
3	12	100	12.9368	521.541	10.6606	11.4133	1042	69.5643	14.2429	0.383987	2.04944	48.4472	0.0289438	4.44069	8.24782	18.6886	2.34049	0.730199	30.0071	3.45885	15.2298
3	12	105	13.1398	521.598	11.065	11.98	981.639	72.5749	14.842	0.453529	2.28984	50.416	0.0314362	4.57358	8.65542	19.5665	2.45163	0.757321	31.4308	3.60037	15.9661
3	12	110	13.3321	521.636	11.4588	12.5382	928.064	75.5189	15.425	0.534324	2.55098	52.3128	0.0340367	4.69576	9.05612	20.4276	2.56073	0.783714	32.8282	3.73629	16.6913
3	12	115	13.5145	521.662	11.8424	13.0879	880.253	78.3975	15.9921	0.628089	2.83426	54.1358	0.0367457	4.80723	9.44983	21.2721	2.66779	0.809408	34.1992	3.86655	17.4056
3	12	120	13.6877	521.679	12.2161	13.6289	837.374	81.2118	16.5432	0.736789	3.1411	55.8827	0.0395631	4.90796	9.83652	22.1001	2.77281	0.834427	35.5439	3.99111	18.109
3	12	125	13.8523	521.691	12.5801	14.161	798.742	83.9629	17.0784	0.862674	3.47297	57.5509	0.0424878	4.99793	10.2161	22.9117	2.8758	0.858795	36.8624	4.1099	18.8018
3	12	130	14.0088	521.698	12.9349	14.6841	763.79	86.6518	17.5978	1.00831	3.83135	59.1373	0.0455184	5.07708	10.5887	23.7068	2.97677	0.882531	38.1547	4.22286	19.4839
3	12	135	14.1578	521.703	13.2806	15.1983	732.047	89.2796	18.1012	1.17664	4.21773	60.6386	0.0486524	5.14537	10.954	24.4856	3.07571	0.905655	39.421	4.32993	20.1556
3	12	140	14.2998	521.707	13.6175	15.7033	703.113	91.8472	18.5887	1.37099	4.63359	62.0512	0.0518865	5.20274	11.3123	25.2481	3.17265	0.928184	40.6613	4.43103	20.8171
3	12	145	14.435	521.709	13.9459	16.1993	676.653	94.3555	19.06	1.59517	5.08039	63.3708	0.0552163	5.24913	11.6635	25.9946	3.26759	0.950136	41.8758	4.52609	21.4685
3	12	150	14.564	521.711	14.2659	16.6861	652.381	96.8056	19.5151	1.85349	5.55952	64.593	0.0586363	5.28449	12.0075	26.7252	3.36055	0.971527	43.0648	4.61504	22.1101
3	12	155	14.687	521.712	14.5779	17.1638	630.052	99.1985	19.9538	2.15083	6.07229	65.7128	0.0621396	5.30873	12.3445	27.4399	3.45155	0.992371	44.2283	4.6978	22.7421
3	12	160	14.8045	521.713	14.8819	17.6324	609.456	101.535	20.3759	2.49269	6.61988	66.7248	0.0657176	5.32181	12.6744	28.1391	3.5406	1.01268	45.3668	4.77428	23.3648
3	12	165	14.9167	521.713	15.1782	18.092	590.412	103.817	20.7812	2.88528	7.20328	67.6232	0.0693601	5.32364	12.9974	28.8228	3.62772	1.03248	46.4804	4.84439	23.9784
3	12	170	15.0239	521.713	15.4671	18.5427	572.76	106.044	21.1693	3.33551	7.82328	68.4016	0.0730551	5.31417	13.3135	29.4913	3.71295	1.05177	47.5694	4.90804	24.5832
3	12	175	15.1263	521.714	15.7486	18.9844	556.363	108.218	21.5399	3.85113	8.48036	69.0532	0.0767882	5.29334	13.6227	30.1447	3.79629	1.07057	48.6342	4.96513	25.1796
3	12	180	15.2243	521.714	16.023	19.4172	541.102	110.34	21.8927	4.44069	9.17465	69.5708	0.0805427	5.26112	13.9251	30.7833	3.87778	1.08889	49.6751	5.01557	25.7678
3	12	185	15.318	521.714	16.2904	19.8413	526.869	112.411	22.2271	5.11365	9.90583	69.9468	0.0842991	5.21748	14.2209	31.4074	3.95744	1.10675	50.6925	5.05925	26.3481
3	12	190	15.4076	521.714	16.5511	20.2566	513.571	114.432	22.5427	5.88031	10.6731	70.1732	0.0880353	5.16242	14.51	32.0171	4.03531	1.12416	51.6866	5.09607	26.921
3	12	195	15.4935	521.714	16.8051	20.6634	501.125	116.403	22.8389	6.75182	11.4749	70.2419	0.0917258	5.09599	14.7927	32.6126	4.1114	1.14112	52.6578	5.12594	27.4867
3	12	200	15.5756	521.714	17.0528	21.0618	489.458	118.327	23.1151	7.74014	12.3091	70.1446	0.0953421	5.01826	15.0689	33.1943	4.18575	1.15765	53.6066	5.14877	28.0455
3	14	70	13.3464	594.724	10.4845	9.40887	1507.93	69.0607	14.2227	0.181466	1.34141	48.5967	0.0223525	4.71841	8.24122	18.6103	2.32486	0.716477	29.8929	3.55251	15.0578
3	14	75	13.6835	595.447	11.0866	10.1042	1382.62	73.6275	15.1502	0.218884	1.53376	51.7459	0.0248759	4.97876	8.86727	19.9503	2.49386	0.756672	32.0681	3.7903	16.1599
3	14	80	14	595.932	11.6656	10.7868	1276.52	78.0557	16.047	0.262564	1.74351	54.7806	0.0275176	5.22205	9.47987	21.2566	2.6587	0.795264	34.1904	4.01879	17.2378
3	14	85	14.2976	596.257	12.2232	11.4566	1185.73	82.3534	16.9145	0.313485	1.97203	57.7045	0.0302811	5.44884	10.0794	22.5307	2.81955	0.832393	36.262	4.2382	18.2925
3	14	90	14.5781	596.474	12.7612	12.1132	1107.33	86.5272	17.7541	0.372769	2.22075	60.52	0.0331694	5.65956	10.666	23.7737	2.97654	0.868169	38.2843	4.44869	19.325
3	14	95	14.8428	596.62	13.2806	12.7567	1039.09	90.5824	18.5667	0.441702	2.49115	63.2283	0.0361846	5.85451	11.2398	24.9862	3.12977	0.902684	40.2585	4.65037	20.3359
3	14	100	15.093	596.718	13.7826	13.3868	979.242	94.5231	19.3531	0.521756	2.78476	65.8296	0.0393285	6.03396	11.8009	26.169	3.2793	0.93601	42.1853	4.84331	21.3257
3	14	105	15.3297	596.783	14.268	14.0034	926.42	98.353	20.1138	0.614619	3.10318	68.3234	0.0426021	6.19808	12.3495	27.3226	3.4252	0.968211	44.0655	5.02755	22.295
3	14	110	15.5541	596.827	14.7376	14.6065	879.52	102.075	20.8492	0.722221	3.44804	70.7087	0.0460058	6.34704	12.8855	28.4473	3.56751	0.999339	45.8997	5.20312	23.2442
3	14	115	15.7669	596.857	15.192	15.196	837.655	105.693	21.5599	0.846767	3.82105	72.984	0.0495393	6.48093	13.409	29.5436	3.70629	1.02944	47.6884	5.37002	24.1736
3	14	120	15.969	596.876	15.6317	15.772	800.102	109.208	22.2461	0.990781	4.22393	75.147	0.0532015	6.59987	13.9201	30.6119	3.84158	1.05856	49.4322	5.52827	25.0837
3	14	125	16.161	596.889	16.0575	16.3344	766.265	112.623	22.908	1.15714	4.65844	77.1953	0.0569906	6.70392	14.4188	31.6526	3.97342	1.08673	51.1316	5.67786	25.9747
3	14	130	16.3437	596.898	16.4696	16.8834	735.652	115.94	23.5459	1.34913	5.12636	79.1259	0.0609038	6.79315	14.9053	32.666	4.10185	1.11399	52.7871	5.81877	26.8473
3	14	135	16.5175	596.904	16.8686	17.419	707.85	119.163	24.16	1.57048	5.62947	80.9353	0.0649371	6.8676	15.3795	33.6526	4.22694	1.14038	54.3995	5.951	27.7016
3	14	140	16.6831	596.908	17.255	17.9414	682.513	122.292	24.7504	1.82544	6.16952	82.6196	0.0690856	6.92732	15.8418	34.6128	4.34871	1.16591	55.9692	6.07452	28.5383
3	14	145	16.8408	596.911	17.6291	18.4507	659.348	125.331	25.3171	2.11884	6.7482	84.1743	0.0733429	6.97234	16.2921	35.547	4.46723	1.19063	57.497	6.18932	29.3577
3	14	150	16.9913	596.913	17.9914	18.947	638.105	128.281	25.8602	2.45613	7.36713	85.5946	0.0777012	7.00267	16.7307	36.4557	4.58256	1.21455	58.9835	6.29536	30.1603
3	14	155	17.1349	596.914	18.3422	19.4305	618.572	131.144	26.3797	2.84348	8.0278	86.8748	0.0821508	7.01835	17.1577	37.3393	4.69474	1.23771	60.4295	6.3926	30.9467
3	14	160	17.2719	596.915	18.6819	19.9015	600.562	133.923	26.8755	3.28782	8.73151	88.009	0.0866804	7.01937	17.5733	38.1984	4.80383	1.26013	61.8356	6.48101	31.7174
3	14	165	17.4028	596.915	19.0108	20.36	583.918	136.62	27.3475	3.79695	9.47934	88.9905	0.0912762	7.00577	17.9776	39.0334	4.9099	1.28183	63.2027	6.56054	32.4729
3	14	170	17.5278	596.915	19.3293	20.8064	568.501	139.237	27.7955	4.37956	10.2721	89.8121	0.0959222	6.97756	18.3709	39.8448	5.01301	1.30285	64.5316	6.63111	33.2137
3	14	175	17.6474	596.916	19.6378	21.2408	554.191	141.775	28.2193	5.04533	11.11	90.466	0.1006	6.93476	18.7534	40.6332	5.11321	1.32319	65.823	6.69269	33.9405
3	14	180	17.7616	596.916	19.9365	21.6635	540.881	144.238	28.6185	5.80495	11.9932	90.9441	0.105287	6.87742	19.1253	41.399	5.21057	1.34289	67.0777	6.74519	34.6538
3	14	185	17.871	596.916	20.2258	22.0746	528.479	146.627	28.9927	6.67016	12.921	91.2374	0.109958	6.80559	19.4867	42.1427	5.30516	1.36196	68.2966	6.78855	35.3542
3	14	190	17.9756	596.916	20.5059	22.4745	516.903	148.944	29.3414	7.65377	13.892	91.337	0.114586	6.71938	19.838	42.8649	5.39703	1.38042	69.4804	6.8227	36.0422
3	14	195	18.0757	596.916	20.7772	22.8633	506.079	151.19	29.6642	8.76958	14.9041	91.2334	0.119138	6.61891	20.1793	43.5661	5.48625	1.39829	70.6299	6.84757	36.7185
3	14	200	18.1716	596.916	21.0398	23.2413	495.943	153.369	29.9605	10.0323	15.9543	90.9173	0.123577	6.50437	20.5108	44.2468	5.57288	1.4156	71.7461	6.86311	37.3837
3	16	70	15.253	669.65	13.2164	10.9027	1415.64	90.8964	18.7196	0.238842	1.76554	63.9621	0.0294199	6.21027	11.3491	25.1509	3.14468	0.896575	40.5412	4.80104	20.3498
3	16	75	15.6383	670.464	13.9334	11.6626	1304.31	96.6132	19.88	0.287217	2.01258	67.9004	0.0326419	6.53307	12.1721	26.8764	3.36221	0.944004	43.3547	5.10619	21.7702
3	16	80	16	671.01	14.6179	12.4027	1209.94	102.119	20.9941	0.34351	2.28101	71.6689	0.036001	6.83196	12.9721	28.5475	3.57293	0.989207	46.0818	5.39722	23.1503
3	16	85	16.3401	671.376	15.2725	13.1231	1129.13	107.428	22.0646	0.408935	2.57247	75.2742	0.0395011	7.10789	13.7499	30.1667	3.77716	1.03238	48.7261	5.67457	24.4921
3	16	90	16.6607	671.621	15.8994	13.824	1059.31	112.55	23.0936	0.484877	2.88863	78.721	0.0431448	7.36163	14.5061	31.7358	3.97512	1.07367	51.2907	5.93861	25.7972
3	16	95	16.9632	671.785	16.5005	14.5054	998.501	117.493	24.0826	0.572924	3.23123	82.0124	0.0469345	7.59379	15.2411	33.2565	4.16704	1.11322	53.7778	6.18961	27.0669
3	16	100	17.2491	671.895	17.0773	15.1674	945.162	122.265	25.0331	0.674889	3.60207	85.1501	0.0508712	7.80489	15.9552	34.7302	4.35306	1.15112	56.1896	6.42779	28.3024
3	16	105	17.5197	671.969	17.631	15.8102	898.075	126.873	25.9462	0.792841	4.00301	88.1352	0.0549555	7.99535	16.6488	36.1581	4.53334	1.18749	58.5277	6.65335	29.5047
3	16	110	17.7761	672.018	18.1629	16.434	856.268	131.321	26.8228	0.929146	4.43595	90.9677	0.0591871	8.16555	17.3221	37.5413	4.70802	1.22238	60.7938	6.86643	30.6748
3	16	115	18.0193	672.051	18.674	17.039	818.954	135.616	27.6639	1.0865	4.90286	93.6471	0.0635648	8.31581	17.9756	38.8807	4.87721	1.25589	62.9894	7.06718	31.8135
3	16	120	18.2503	672.073	19.1651	17.6254	785.491	139.762	28.4702	1.26799	5.40572	96.1721	0.0680865	8.44642	18.6095	40.1774	5.04104	1.28806	65.116	7.25573	32.9217
3	16	125	18.4697	672.088	19.6372	18.1937	755.351	143.765	29.2424	1.4771	5.94656	98.5408	0.0727493	8.55764	19.2241	41.4324	5.19962	1.31896	67.1751	7.43217	34.0003
3	16	130	18.6785	672.098	20.091	18.744	728.094	147.627	29.981	1.71784	6.52739	100.751	0.0775487	8.64971	19.8198	42.6467	5.35309	1.34865	69.1682	7.59661	35.05
3	16	135	18.8771	672.105	20.5272	19.2767	703.356	151.354	30.6867	1.99473	7.15024	102.8	0.0824795	8.72284	20.3969	43.8211	5.50154	1.37717	71.0966	7.74915	36.0719
3	16	140	19.0663	672.109	20.9467	19.7922	680.827	154.95	31.3598	2.31292	7.81706	104.683	0.0875346	8.77723	20.9557	44.9567	5.64511	1.40458	72.962	7.88987	37.0668
3	16	145	19.2467	672.112	21.35	20.2909	660.245	158.419	32.0009	2.67822	8.52975	106.397	0.0927058	8.81306	21.4967	46.0544	5.78391	1.43091	74.7659	8.01883	38.0356
3	16	150	19.4186	672.114	21.7377	20.7731	641.389	161.764	32.6102	3.09723	9.29009	107.936	0.0979826	8.8305	22.0202	47.1153	5.91807	1.45622	76.5098	8.13611	38.9791
3	16	155	19.5827	672.116	22.1105	21.2392	624.066	164.991	33.1879	3.57734	10.0997	109.296	0.103353	8.82969	22.5267	48.1402	6.04771	1.48054	78.1952	8.24175	39.8985
3	16	160	19.7393	672.117	22.469	21.6897	608.114	168.102	33.7344	4.12691	10.9599	110.47	0.108802	8.81079	23.0166	49.1303	6.17294	1.50392	79.8237	8.33579	40.7945
3	16	165	19.8889	672.117	22.8137	22.125	593.388	171.101	34.2496	4.75525	11.8718	111.45	0.114313	8.77393	23.4902	50.0864	6.29389	1.52638	81.3968	8.41827	41.6681
3	16	170	20.0318	672.118	23.1451	22.5454	579.766	173.992	34.7337	5.47276	12.8361	112.231	0.119866	8.71926	23.9479	51.0095	6.41069	1.54798	82.9161	8.48919	42.5204
3	16	175	20.1684	672.118	23.4638	22.9514	567.139	176.779	35.1865	6.291	13.8531	112.802	0.125437	8.64693	24.3903	51.9007	6.52344	1.56873	84.3831	8.54856	43.3521
3	16	180	20.299	672.118	23.7702	23.3433	555.413	179.465	35.6079	7.22268	14.9223	113.155	0.131001	8.55708	24.8176	52.7608	6.63228	1.58868	85.7994	8.59638	44.1644
3	16	185	20.424	672.118	24.0648	23.7217	544.503	182.053	35.9976	8.28174	16.0428	113.281	0.136525	8.4499	25.2304	53.5907	6.73731	1.60785	87.1663	8.63265	44.9581
3	16	190	20.5435	672.118	24.3482	24.0869	534.337	184.547	36.3553	9.48335	17.2128	113.17	0.141977	8.3256	25.6291	54.3915	6.83866	1.62628	88.4855	8.65735	45.7341
3	16	195	20.6579	672.118	24.6206	24.4392	524.848	186.95	36.6805	10.8438	18.4293	112.812	0.147317	8.18444	26.0139	55.164	6.93643	1.644	89.7583	8.67048	46.4935
3	16	200	20.7675	672.118	24.8825	24.7791	515.98	189.265	36.9728	12.3804	19.6885	112.197	0.1525	8.02674	26.3855	55.909	7.03074	1.66103	90.9863	8.67205	47.237
3	18	70	17.1596	744.576	16.1198	12.3022	1356.13	115.162	23.717	0.302602	2.23686	81.0372	0.0372737	7.86815	14.9595	32.609	4.07945	1.08644	52.7344	6.22471	26.3843
3	18	75	17.5931	745.482	16.9416	13.1063	1255.75	122.021	25.108	0.36275	2.54185	85.757	0.0412261	8.25115	15.9911	34.7321	4.34684	1.14033	56.2104	6.59868	28.1335
3	18	80	18	746.088	17.7199	13.8829	1170.61	128.58	26.434	0.432519	2.87206	90.2394	0.0453295	8.60222	16.987	36.7738	4.60399	1.19128	59.556	6.95249	29.8213
3	18	85	18.3827	746.495	18.4586	14.6325	1097.66	134.86	27.6987	0.513355	3.22934	94.4953	0.0495875	8.92287	17.9485	38.7382	4.85139	1.23955	62.7776	7.28693	31.4512
3	18	90	18.7432	746.767	19.1605	15.3556	1034.62	140.875	28.9055	0.606906	3.6156	98.5327	0.0540031	9.21432	18.877	40.6285	5.08949	1.28536	65.8803	7.60268	33.0259
3	18	95	19.0836	746.95	19.8284	16.0528	979.707	146.64	30.057	0.715054	4.03282	102.358	0.0585779	9.47764	19.7732	42.4479	5.31865	1.32888	68.8687	7.90029	34.5476
3	18	100	19.4052	747.072	20.4643	16.7244	931.545	152.167	31.1554	0.839945	4.48302	105.975	0.0633127	9.71372	20.6381	44.1989	5.53919	1.37028	71.7465	8.18023	36.0186
3	18	105	19.7097	747.154	21.0702	17.3711	889.042	157.466	32.2028	0.984026	4.96829	109.388	0.0682074	9.92334	21.4725	45.8837	5.75141	1.40967	74.5173	8.44293	37.4408
3	18	110	19.9981	747.209	21.6478	17.9934	851.322	162.547	33.2009	1.15008	5.49075	112.598	0.0732608	10.1072	22.2772	47.5046	5.95556	1.44718	77.1844	8.68876	38.8158
3	18	115	20.2718	747.246	22.1984	18.5919	817.677	167.419	34.1512	1.34129	6.0526	115.608	0.078471	10.2659	23.0528	49.0634	6.15191	1.48291	79.751	8.91806	40.1454
3	18	120	20.5316	747.271	22.7236	19.1673	787.528	172.089	35.0553	1.56127	6.65604	118.416	0.0838347	10.4	23.8001	50.5623	6.34069	1.51695	82.2201	9.13115	41.4312
3	18	125	20.7785	747.287	23.2246	19.7201	760.397	176.566	35.9143	1.81412	7.30332	121.024	0.0893476	10.5101	24.5199	52.003	6.52214	1.54939	84.5945	9.32833	42.6747
3	18	130	21.0133	747.298	23.7025	20.251	735.889	180.856	36.7295	2.10451	7.99665	123.429	0.0950042	10.5967	25.2129	53.3875	6.69649	1.58031	86.8772	9.50987	43.8776
3	18	135	21.2368	747.306	24.1584	20.7606	713.671	184.968	37.5019	2.43774	8.73823	125.63	0.100797	10.6601	25.8798	54.7175	6.86398	1.60978	89.0711	9.67603	45.0415
3	18	140	21.4496	747.311	24.5935	21.2497	693.465	188.908	38.2325	2.81981	9.53022	127.625	0.106718	10.7008	26.5214	55.9949	7.02482	1.63788	91.179	9.82706	46.1678
3	18	145	21.6525	747.314	25.0085	21.7188	675.033	192.683	38.9223	3.25749	10.3746	129.409	0.112757	10.7192	27.1384	57.2213	7.17924	1.66467	93.2036	9.96318	47.2581
3	18	150	21.846	747.316	25.4046	22.1687	658.172	196.298	39.5719	3.75844	11.2734	130.979	0.1189	10.7157	27.7316	58.3986	7.32745	1.69021	95.1479	10.0846	48.314
3	18	155	22.0305	747.318	25.7825	22.6001	642.71	199.761	40.1821	4.33125	12.2281	132.329	0.125134	10.6905	28.3017	59.5284	7.46968	1.71456	97.0144	10.1914	49.337
3	18	160	22.2067	747.319	26.1431	23.0134	628.496	203.078	40.7534	4.98558	13.2403	133.455	0.13144	10.644	28.8495	60.6124	7.60612	1.73779	98.8058	10.2839	50.3285
3	18	165	22.375	747.319	26.4872	23.4095	615.402	206.254	41.2862	5.73221	14.3108	134.348	0.137799	10.5765	29.3757	61.6523	7.73699	1.75993	100.525	10.3622	51.2901
3	18	170	22.5358	747.32	26.8155	23.789	603.314	209.294	41.7809	6.58314	15.4405	135.001	0.144186	10.4883	29.881	62.6497	7.8625	1.78104	102.174	10.4264	52.2233
3	18	175	22.6895	747.32	27.1288	24.1524	592.134	212.205	42.2377	7.55168	16.6292	135.407	0.150574	10.3797	30.3661	63.6061	7.98282	1.80118	103.756	10.4766	53.1295
3	18	180	22.8364	747.32	27.4278	24.5004	581.775	214.991	42.6567	8.65244	17.8763	135.555	0.156933	10.251	30.8318	64.523	8.09818	1.82038	105.273	10.5128	54.0102
3	18	185	22.977	747.32	27.7131	24.8335	572.161	217.658	43.0378	9.90143	19.1804	135.436	0.163226	10.1025	31.2787	65.402	8.20873	1.83869	106.728	10.5353	54.8668
3	18	190	23.1115	747.32	27.9853	25.1524	563.225	220.211	43.3809	11.316	20.5391	135.04	0.169414	9.9345	31.7075	66.2445	8.31469	1.85615	108.123	10.544	55.7005
3	18	195	23.2402	747.32	28.2451	25.4575	554.907	222.653	43.6857	12.9147	21.9488	134.357	0.175451	9.74747	32.1189	67.0519	8.41621	1.87281	109.46	10.539	56.5129
3	18	200	23.3634	747.321	28.493	25.7495	547.154	224.991	43.9518	14.7173	23.4048	133.375	0.181286	9.54187	32.5136	67.8256	8.51347	1.88869	110.741	10.5204	57.3052
3	20	70	19.0663	819.502	19.1437	13.5859	1320.56	141.49	29.1391	0.371783	2.74824	99.5638	0.0457952	9.66695	19.0358	40.8893	5.11676	1.2827	66.3245	7.80534	33.084
3	20	75	19.5479	820.499	20.0558	14.4139	1229.09	149.436	30.7493	0.444253	3.11295	105.025	0.0504888	10.105	20.2794	43.4059	5.43325	1.34201	70.4606	8.24659	35.1593
3	20	80	20	821.167	20.9125	15.2065	1151.48	156.979	32.2723	0.528046	3.50639	110.17	0.055341	10.5021	21.4714	45.808	5.73526	1.39761	74.4123	8.6605	37.1475
3	20	85	20.4252	821.614	21.7187	15.9648	1084.97	164.145	33.7138	0.624834	3.93061	115.016	0.0603559	10.8605	22.6141	48.1021	6.02363	1.44983	78.1897	9.04837	39.0538
3	20	90	20.8258	821.914	22.4786	16.6897	1027.5	170.96	35.0785	0.736516	4.38775	119.575	0.0655359	11.1821	23.7095	50.2938	6.29905	1.49897	81.8013	9.41131	40.8825
3	20	95	21.204	822.115	23.1957	17.3824	977.454	177.443	36.3707	0.865257	4.87995	123.859	0.0708826	11.4685	24.7594	52.3879	6.56215	1.54526	85.2547	9.75028	42.6376
3	20	100	21.5614	822.25	23.8729	18.0438	933.591	183.613	37.5937	1.01352	5.40945	127.875	0.0763964	11.7211	25.7655	54.3886	6.81345	1.58891	88.5565	10.0661	44.3225
3	20	105	21.8996	822.34	24.5128	18.675	894.913	189.485	38.7508	1.18411	5.97852	131.631	0.0820764	11.9411	26.7293	56.3	7.05347	1.63011	91.7129	10.3596	45.9404
3	20	110	22.2201	822.4	25.1178	19.277	860.623	195.075	39.8447	1.38023	6.5895	135.13	0.087921	12.1297	27.6523	58.1257	7.28266	1.669	94.7296	10.6314	47.4943
3	20	115	22.5242	822.441	25.69	19.8508	830.074	200.395	40.8779	1.60548	7.24476	138.379	0.0939272	12.2879	28.5359	59.869	7.50146	1.70573	97.6121	10.8821	48.9869
3	20	120	22.8128	822.468	26.2312	20.3975	802.738	205.458	41.8527	1.86401	7.9467	141.378	0.100091	12.4167	29.3814	61.5335	7.71029	1.74043	100.366	11.1125	50.421
3	20	125	23.0872	822.486	26.7433	20.9181	778.177	210.277	42.7714	2.16049	8.69773	144.131	0.106407	12.5168	30.1901	63.1221	7.90954	1.77322	102.995	11.3229	51.7992
3	20	130	23.3481	822.498	27.2277	21.4137	756.029	214.863	43.6357	2.50022	9.50025	146.637	0.112868	12.5892	30.9634	64.6379	8.09961	1.80421	105.505	11.5139	53.124
3	20	135	23.5964	822.506	27.6862	21.8852	735.99	219.226	44.4475	2.88923	10.3566	148.898	0.119466	12.6344	31.7026	66.084	8.28086	1.83349	107.901	11.686	54.398
3	20	140	23.8329	822.512	28.1201	22.3337	717.802	223.377	45.2085	3.33432	11.2691	150.911	0.12619	12.6533	32.409	67.4632	8.45368	1.86118	110.187	11.8398	55.6235
3	20	145	24.0583	822.515	28.5307	22.7601	701.249	227.325	45.9201	3.84316	12.2399	152.675	0.133029	12.6464	33.0837	68.7783	8.6184	1.88735	112.368	11.9754	56.8029
3	20	150	24.2733	822.518	28.9193	23.1655	686.143	231.081	46.5837	4.4244	13.2709	154.187	0.139968	12.6144	33.7281	70.032	8.77537	1.91209	114.448	12.0935	57.9385
3	20	155	24.4784	822.519	29.287	23.5506	672.324	234.652	47.2004	5.08776	14.3639	155.443	0.14699	12.5577	34.3434	71.2269	8.92492	1.93549	116.431	12.1943	59.0327
3	20	160	24.6742	822.521	29.6351	23.9166	659.656	238.049	47.7713	5.84412	15.5203	156.436	0.154075	12.477	34.9306	72.3656	9.06739	1.9576	118.321	12.2781	60.0876
3	20	165	24.8611	822.521	29.9645	24.2641	648.018	241.279	48.2972	6.70562	16.741	157.162	0.161199	12.3726	35.4911	73.4506	9.20307	1.97851	120.123	12.3452	61.1054
3	20	170	25.0398	822.522	30.2763	24.5942	637.307	244.349	48.7789	7.68577	18.0266	157.613	0.168336	12.2451	36.0258	74.4842	9.33227	1.99827	121.84	12.3959	62.0883
3	20	175	25.2105	822.522	30.5714	24.9075	627.43	247.269	49.2168	8.79949	19.3769	157.781	0.175454	12.0948	36.5358	75.4687	9.45529	2.01696	123.477	12.4304	63.0382
3	20	180	25.3738	822.522	30.8507	25.2049	618.309	250.044	49.6115	10.0632	20.7909	157.656	0.18252	11.9223	37.0223	76.4063	9.5724	2.03463	125.036	12.449	63.9573
3	20	185	25.53	822.523	31.1151	25.4871	609.872	252.682	49.9631	11.4947	22.2668	157.229	0.189491	11.7281	37.4862	77.2991	9.68387	2.05134	126.521	12.4517	64.8474
3	20	190	25.6794	822.523	31.3653	25.7549	602.058	255.19	50.2716	13.1134	23.8016	156.491	0.196324	11.5125	37.9286	78.1493	9.78996	2.06713	127.935	12.4388	65.7105
3	20	195	25.8224	822.523	31.6021	26.009	594.81	257.573	50.5371	14.9402	25.3912	155.429	0.202967	11.2762	38.3503	78.9587	9.89092	2.08207	129.282	12.4105	66.5482
3	20	200	25.9594	822.523	31.8262	26.25	588.079	259.839	50.7593	16.9968	27.0299	154.033	0.209365	11.0198	38.7522	79.7293	9.98699	2.09619	130.565	12.3668	67.3625

## Sheet: MAI70_Climate
jd	SCI	Age	TH	SDI	BAS	Dg	NUM	VOL	W_BARK	W_LARGE	W_MIDD	W_SMALL	W_VSMALL	W_FIRE	ROOT	STEM	BRANCH	LEAF	TOTAL	C_NON	C_COMM
0	10	20	5.68417	356.536	1.60222	1.58042	8167.41	7.97786	1.65414	0.00613358	0.076379	5.64693	0.00164829	0.594281	0.696606	1.78399	0.218275	0.114352	2.81323	0.354519	1.42948
0	10	25	6.2727	386.228	2.27407	2.24866	5726.18	11.7099	2.4266	0.0101761	0.120386	8.28698	0.00253408	0.865791	1.06824	2.69128	0.33176	0.161674	4.25295	0.532938	2.15834
0	10	30	6.78798	406.122	2.93506	2.93823	4328.68	15.522	3.2147	0.0152478	0.171344	10.9819	0.00351728	1.13884	1.4644	3.6425	0.451286	0.207974	5.76617	0.718699	2.9238
0	10	35	7.24715	419.451	3.5662	3.63231	3441.51	19.2782	3.99023	0.0214091	0.228479	13.6349	0.00457284	1.40324	1.86835	4.59938	0.571854	0.251964	7.29155	0.90413	3.69525
0	10	40	7.66146	428.381	4.16124	4.32226	2836.03	22.9157	4.74015	0.0287722	0.291559	16.2009	0.00568823	1.6544	2.27073	5.54183	0.690808	0.293255	8.79662	1.08523	4.4566
0	10	45	8.0388	434.364	4.72042	5.00399	2400.25	26.4132	5.46004	0.037498	0.360729	18.6641	0.00685883	1.89084	2.66689	6.46087	0.806939	0.331906	10.2666	1.26022	5.20064
0	10	50	8.38495	438.373	5.24672	5.67578	2073.7	29.7704	6.14981	0.0477926	0.436374	21.0237	0.00808451	2.11265	3.05488	7.35363	0.91984	0.368161	11.6965	1.42855	5.92508
0	10	55	8.70433	441.059	5.74393	6.337	1821.17	32.9961	6.8113	0.0599058	0.519035	23.2853	0.0093675	2.32054	3.43416	8.22026	1.02951	0.402313	13.0862	1.59024	6.63002
0	10	60	9.00039	442.858	6.21575	6.98752	1620.9	36.102	7.4469	0.0741331	0.609347	25.4562	0.010711	2.51542	3.80487	9.06214	1.1361	0.434639	14.4377	1.74557	7.31657
0	10	65	9.2759	444.064	6.66543	7.62736	1458.78	39.0996	8.05895	0.0908181	0.708011	27.5437	0.0121186	2.69816	4.16737	9.881	1.23983	0.465382	15.7536	1.89485	7.98615
0	10	70	9.53313	444.872	7.09565	8.25653	1325.28	41.9992	8.64952	0.110358	0.815776	29.554	0.0135936	2.86949	4.52206	10.6785	1.34092	0.494741	17.0362	2.03841	8.64008
0	10	75	9.77396	445.413	7.50857	8.87502	1213.75	44.8089	9.22027	0.133211	0.933427	31.492	0.0151392	3.03002	4.8693	11.456	1.43952	0.522874	18.2877	2.1765	9.27951
0	10	80	10	445.776	7.90589	9.48277	1119.41	47.5355	9.77253	0.1599	1.06179	33.3611	0.0167581	3.1802	5.20938	12.2147	1.53577	0.549908	19.5097	2.30931	9.90534
0	10	85	10.2126	446.018	8.28896	10.0797	1038.76	50.1842	10.3073	0.19103	1.20171	35.1638	0.0184526	3.32039	5.54248	12.9553	1.62979	0.575942	20.7035	2.43698	10.5183
0	10	90	10.4129	446.181	8.65887	10.6657	969.159	52.7591	10.8254	0.227292	1.35408	36.9015	0.0202247	3.45086	5.86873	13.6785	1.72164	0.601054	21.8699	2.55961	11.1189
0	10	95	10.602	446.29	9.01647	11.2406	908.594	55.2634	11.3274	0.269478	1.51983	38.575	0.0220759	3.57178	6.18823	14.3848	1.81139	0.625308	23.0097	2.67725	11.7075
0	10	100	10.7807	446.363	9.36246	11.8043	855.502	57.6999	11.8137	0.318496	1.6999	40.1844	0.0240073	3.68332	6.50102	15.0745	1.89908	0.648756	24.1233	2.78995	12.2845
0	10	105	10.9498	446.412	9.69742	12.3567	808.651	60.0705	12.2848	0.375387	1.89531	41.7295	0.0260198	3.78557	6.80714	15.7479	1.98474	0.67144	25.2112	2.89773	12.8502
0	10	110	11.1101	446.445	10.0219	12.8978	767.06	62.3772	12.7408	0.441342	2.10706	43.2094	0.0281137	3.87861	7.1066	16.4053	2.0684	0.693396	26.2737	3.00059	13.4047
0	10	115	11.2621	446.467	10.3362	13.4274	729.938	64.6216	13.182	0.517722	2.33623	44.6232	0.0302888	3.96251	7.39943	17.0469	2.15009	0.714657	27.3111	3.09854	13.9483
0	10	120	11.4064	446.482	10.6409	13.9456	696.641	66.8051	13.6085	0.606086	2.58389	45.9694	0.0325447	4.03731	7.68564	17.6728	2.22981	0.73525	28.3235	3.19157	14.4812
0	10	125	11.5436	446.492	10.9361	14.4524	666.639	68.9293	14.0205	0.708212	2.85113	47.2463	0.0348803	4.10304	7.96527	18.2833	2.3076	0.755201	29.3114	3.27966	15.0036
0	10	130	11.674	446.498	11.2224	14.9478	639.496	70.9953	14.4182	0.826127	3.13909	48.4522	0.037294	4.15973	8.23835	18.8785	2.38348	0.774532	30.2749	3.36281	15.5157
0	10	135	11.7982	446.503	11.4999	15.4319	614.844	73.0045	14.8015	0.962145	3.44886	49.5846	0.0397833	4.2074	8.50493	19.4587	2.45747	0.793266	31.2144	3.441	16.0177
0	10	140	11.9165	446.506	11.769	15.9047	592.377	74.9581	15.1705	1.11889	3.78156	50.641	0.0423455	4.24605	8.76505	20.024	2.5296	0.811422	32.1301	3.51421	16.5098
0	10	145	12.0292	446.508	12.0298	16.3663	571.834	76.8573	15.5253	1.29935	4.13824	51.6187	0.0449765	4.27569	9.01878	20.5748	2.59989	0.829019	33.0225	3.58241	16.9924
0	10	150	12.1366	446.509	12.2828	16.8168	552.995	78.7035	15.8659	1.5069	4.51992	52.5145	0.0476717	4.29632	9.26619	21.1111	2.66837	0.846077	33.8918	3.64558	17.4656
0	10	155	12.2392	446.51	12.5281	17.2563	535.668	80.4978	16.1922	1.74536	4.92755	53.3247	0.0504251	4.30794	9.50736	21.6334	2.73507	0.862611	34.7384	3.7037	17.9297
0	10	160	12.3371	446.511	12.7659	17.6851	519.691	82.2413	16.5041	2.01903	5.36196	54.0457	0.0532299	4.31055	9.74236	22.1417	2.80001	0.87864	35.5627	3.75672	18.385
0	10	165	12.4306	446.511	12.9965	18.1032	504.924	83.9355	16.8015	2.33274	5.82384	54.6732	0.0560775	4.30415	9.9713	22.6364	2.86324	0.894178	36.3651	3.80461	18.8318
0	10	170	12.5199	446.511	13.2201	18.5107	491.243	85.5813	17.0844	2.69188	6.31368	55.2026	0.0589582	4.28873	10.1943	23.1177	2.92478	0.909241	37.146	3.84733	19.2704
0	10	175	12.6053	446.511	13.4369	18.908	478.541	87.1801	17.3525	3.10246	6.83175	55.6291	0.0618604	4.2643	10.4114	23.586	2.98466	0.923845	37.9058	3.88484	19.7011
0	10	180	12.6869	446.512	13.6472	19.295	466.725	88.7329	17.6056	3.57111	7.37805	55.9473	0.0647706	4.23088	10.6227	24.0414	3.04292	0.938003	38.645	3.91709	20.1243
0	10	185	12.765	446.512	13.8511	19.6721	455.712	90.241	17.8434	4.10513	7.95218	56.1518	0.0676735	4.18848	10.8283	24.4842	3.09959	0.951729	39.3638	3.94403	20.5402
0	10	190	12.8397	446.512	14.0487	20.0393	445.43	91.7054	18.0657	4.71247	8.55338	56.2367	0.0705514	4.13716	11.0284	24.9147	3.15471	0.965037	40.0629	3.96561	20.9491
0	10	195	12.9112	446.512	14.2404	20.397	435.814	93.1274	18.272	5.40172	9.18035	56.1963	0.0733843	4.07699	11.2231	25.3333	3.2083	0.97794	40.7426	3.9818	21.3515
0	10	200	12.9797	446.512	14.4263	20.7452	426.807	94.5079	18.4621	6.18205	9.83125	56.0245	0.0761497	4.00808	11.4124	25.7401	3.2604	0.99045	41.4033	3.99254	21.7475
0	12	20	6.821	416.584	2.28553	2.05063	6920.24	12.0758	2.50381	0.0092842	0.115612	8.54757	0.00249496	0.899543	1.12418	2.80446	0.344054	0.161551	4.43425	0.557309	2.24716
0	12	25	7.52724	451.277	3.22545	2.89603	4896.6	17.6231	3.65195	0.0153147	0.181177	12.4716	0.00381371	1.30299	1.71345	4.20535	0.519683	0.227095	6.66558	0.832761	3.37259
0	12	30	8.14558	474.522	4.13915	3.75587	3735.94	23.2251	4.81006	0.0228149	0.256377	16.4319	0.00526279	1.70401	2.33454	5.6574	0.702497	0.290444	8.98488	1.11626	4.54114
0	12	35	8.69658	490.095	5.0011	4.60926	2997.18	28.6827	5.93678	0.031853	0.339938	20.2864	0.0068036	2.08778	2.96075	7.10155	0.884752	0.349894	11.2969	1.396	5.70555
0	12	40	9.19375	500.529	5.80417	5.44629	2491.42	33.9094	7.01421	0.0425755	0.431433	23.9731	0.00841713	2.44809	3.57772	8.50819	1.06252	0.405023	13.5535	1.66612	6.84207
0	12	45	9.64656	507.52	6.55013	6.26287	2126.24	38.8811	8.03735	0.0551983	0.531005	27.4742	0.0100964	2.78338	4.17874	9.86522	1.23414	0.456019	15.7341	1.92426	7.94096
0	12	50	10.0619	512.204	7.24434	7.05773	1851.73	43.6036	9.00742	0.0700001	0.639142	30.7928	0.0118411	3.09433	4.76135	11.1698	1.3992	0.503303	17.8336	2.16989	8.99987
0	12	55	10.4452	515.343	7.89299	7.83089	1638.81	48.0952	9.92819	0.0873191	0.756548	33.9407	0.0136541	3.38244	5.32523	12.4233	1.55785	0.547342	19.8538	2.40334	10.02
0	12	60	10.8005	517.445	8.50192	8.58278	1469.5	52.3772	10.8041	0.107553	0.884048	36.9321	0.0155397	3.64941	5.871	13.6291	1.71049	0.588569	21.7991	2.62526	11.0038
0	12	65	11.1311	518.854	9.07615	9.31394	1332.12	56.4697	11.6391	0.131164	1.02255	39.78	0.0175023	3.89682	6.39959	14.7905	1.85754	0.627353	23.675	2.83633	11.9541
0	12	70	11.4398	519.798	9.61981	10.0249	1218.76	60.3901	12.437	0.158683	1.17299	42.4954	0.0195461	4.12601	6.91193	15.9107	1.99942	0.663995	25.4861	3.0372	12.8735
0	12	75	11.7288	520.43	10.1362	10.7159	1123.9	64.153	13.2007	0.190718	1.33639	45.0872	0.0216748	4.33809	7.40884	16.9926	2.13645	0.698737	27.2366	3.22838	13.7642
0	12	80	12	520.854	10.6281	11.3874	1043.55	67.7701	13.9324	0.227966	1.51376	47.562	0.0238916	4.53393	7.89098	18.0383	2.26893	0.731772	28.9299	3.41033	14.6279
0	12	85	12.2551	521.138	11.0975	12.0397	974.773	71.2508	14.6342	0.271222	1.70617	49.925	0.0261987	4.71425	8.35889	19.0495	2.39708	0.763254	30.5688	3.58336	15.4662
0	12	90	12.4955	521.328	11.5462	12.6729	915.372	74.6029	15.3074	0.321398	1.91471	52.1798	0.0285983	4.87961	8.81299	20.0279	2.52108	0.793308	32.1552	3.74774	16.2801
0	12	95	12.7224	521.455	11.9756	13.2872	863.651	77.8328	15.9534	0.379532	2.14051	54.3288	0.0310916	5.03048	9.25363	20.9744	2.64108	0.822035	33.6912	3.9037	17.0707
0	12	100	12.9368	521.541	12.3868	13.8829	818.293	80.9458	16.5732	0.446811	2.38476	56.3738	0.0336793	5.16724	9.68109	21.8902	2.75721	0.849522	35.1781	4.0514	17.8388
0	12	105	13.1398	521.598	12.781	14.4602	778.26	83.9466	17.1676	0.524592	2.64863	58.3156	0.0363619	5.29021	10.0956	22.7762	2.86956	0.87584	36.6172	4.19098	18.5852
0	12	110	13.3321	521.636	13.159	15.0194	742.721	86.8394	17.7373	0.614421	2.93338	60.1547	0.0391389	5.39967	10.4975	23.6331	2.97825	0.901053	38.0098	4.32257	19.3105
0	12	115	13.5145	521.662	13.5215	15.5608	711.007	89.628	18.2829	0.718064	3.24028	61.8909	0.0420096	5.49587	10.8869	24.4616	3.08336	0.925217	39.357	4.44628	20.0153
0	12	120	13.6877	521.679	13.8694	16.0846	682.571	92.316	18.8052	0.837532	3.57059	63.5237	0.0449726	5.57904	11.264	25.2625	3.18499	0.948382	40.6599	4.5622	20.7003
0	12	125	13.8523	521.691	14.2032	16.5912	656.963	94.9066	19.3044	0.975115	3.92564	65.052	0.0480256	5.64935	11.6292	26.0365	3.2832	0.970595	41.9195	4.67043	21.366
0	12	130	14.0088	521.698	14.5235	17.0809	633.81	97.403	19.7812	1.13342	4.30672	66.4746	0.051166	5.70701	11.9826	26.7842	3.3781	0.991898	43.1368	4.77104	22.0131
0	12	135	14.1578	521.703	14.831	17.5542	612.801	99.8084	20.2359	1.3154	4.71513	67.7898	0.05439	5.75216	12.3245	27.5063	3.46977	1.01233	44.3129	4.86411	22.6422
0	12	140	14.2998	521.707	15.1261	18.0113	593.673	102.126	20.6689	1.52442	5.15213	68.9952	0.057693	5.78497	12.6551	28.2036	3.55828	1.03193	45.4488	4.94971	23.2539
0	12	145	14.435	521.709	15.4094	18.4527	576.203	104.358	21.0805	1.76427	5.61894	70.0884	0.0610695	5.80557	12.9747	28.8766	3.64372	1.05074	46.5457	5.02789	23.8487
0	12	150	14.564	521.711	15.6813	18.8788	560.202	106.507	21.4709	2.03925	6.11669	71.0664	0.0645128	5.81409	13.2835	29.526	3.72619	1.06878	47.6045	5.09871	24.4273
0	12	155	14.687	521.712	15.9424	19.2899	545.507	108.577	21.8403	2.35418	6.6464	71.9257	0.0680146	5.81065	13.5818	30.1526	3.80575	1.08608	48.6263	5.16222	24.9904
0	12	160	14.8045	521.713	16.193	19.6866	531.979	110.57	22.1891	2.71451	7.20895	72.6624	0.0715655	5.79537	13.87	30.757	3.8825	1.10269	49.6121	5.21845	25.5385
0	12	165	14.9167	521.713	16.4335	20.0692	519.496	112.489	22.5171	3.1263	7.80501	73.2721	0.0751541	5.76835	14.1481	31.3398	3.95651	1.11862	50.5631	5.26743	26.0723
0	12	170	15.0239	521.713	16.6645	20.438	507.953	114.336	22.8246	3.59632	8.435	73.7501	0.0787675	5.7297	14.4167	31.9017	4.02787	1.13391	51.4801	5.30919	26.5925
0	12	175	15.1263	521.714	16.8862	20.7936	497.257	116.113	23.1114	4.13209	9.09906	74.0911	0.0823905	5.67953	14.6758	32.4433	4.09666	1.14858	52.3643	5.34373	27.0996
0	12	180	15.2243	521.714	17.099	21.1363	487.329	117.824	23.3776	4.74189	9.79693	74.2895	0.0860055	5.61796	14.9257	32.9653	4.16296	1.16266	53.2167	5.37108	27.5942
0	12	185	15.318	521.714	17.3033	21.4665	478.096	119.47	23.6229	5.43477	10.5279	74.3392	0.0895928	5.54512	15.1668	33.4683	4.22685	1.17617	54.0382	5.39123	28.0771
0	12	190	15.4076	521.714	17.4995	21.7846	469.497	121.054	23.8472	6.22059	11.2907	74.234	0.0931298	5.46117	15.3994	33.9529	4.28841	1.18913	54.8298	5.4042	28.5487
0	12	195	15.4935	521.714	17.6877	22.0911	461.475	122.577	24.0503	7.10993	12.0835	73.9674	0.0965909	5.36628	15.6235	34.4197	4.34771	1.20157	55.5926	5.40998	29.0098
0	12	200	15.5756	521.714	17.8685	22.3862	453.98	124.043	24.2317	8.11404	12.9037	73.5331	0.0999478	5.26067	15.8397	34.8694	4.40482	1.21351	56.3274	5.40859	29.4608
0	14	20	7.95783	476.633	3.09215	2.55208	6044.8	17.1783	3.56177	0.0132071	0.164463	12.1593	0.00354918	1.27964	1.68838	4.11945	0.506563	0.21679	6.53118	0.818626	3.30082
0	14	25	8.78178	516.326	4.3362	3.57448	4321.07	24.9095	5.16188	0.0216466	0.256087	17.6281	0.00539052	1.84172	2.55602	6.13606	0.759869	0.302802	9.75475	1.21509	4.92097
0	14	30	9.50317	542.921	5.52933	4.59751	3330.71	32.618	6.75538	0.0320419	0.360063	23.0774	0.00739121	2.39315	3.45899	8.19972	1.02008	0.384798	13.0636	1.61788	6.58184
0	14	35	10.146	560.74	6.63972	5.59692	2698.74	40.0328	8.28604	0.0444577	0.474455	28.3139	0.00949587	2.91394	4.35804	10.2262	1.27611	0.460688	16.321	2.01023	8.21597
0	14	40	10.726	572.678	7.66052	6.56251	2264.79	47.0464	9.7316	0.0590698	0.598576	33.2606	0.011678	3.3965	5.23308	12.1757	1.52265	0.530106	19.4616	2.38431	9.79142
0	14	45	11.2543	580.677	8.59644	7.49109	1950.46	53.6378	11.0878	0.076148	0.732539	37.9016	0.0139284	3.83977	6.07549	14.0341	1.75774	0.593466	22.4608	2.73742	11.2967
0	14	50	11.7389	586.036	9.45644	8.38269	1713.44	59.8264	12.3586	0.0960437	0.876936	42.2492	0.0162466	4.24557	6.88285	15.8	1.98114	0.651452	25.3154	3.06938	12.7306
0	14	55	12.1861	589.626	10.2501	9.23853	1529.09	65.646	13.5512	0.119183	1.03263	46.3263	0.0186368	4.61674	7.65566	17.4778	2.19339	0.704775	28.0317	3.38116	14.0967
0	14	60	12.6005	592.032	10.9862	10.0601	1382.12	71.1329	14.6729	0.146067	1.20062	50.1572	0.0211043	4.95622	8.39564	19.0741	2.39527	0.754074	30.619	3.67408	15.4
0	14	65	12.9863	593.644	11.6721	10.849	1262.63	76.3204	15.7306	0.177272	1.382	53.7638	0.0236549	5.26666	9.10479	20.5951	2.58761	0.799885	33.0874	3.94947	16.6456
0	14	70	13.3464	594.724	12.3139	11.6065	1163.86	81.237	16.7303	0.21346	1.57792	57.1649	0.0262935	5.55032	9.78504	22.0468	2.77114	0.842646	35.4457	4.20851	17.8383
0	14	75	13.6835	595.447	12.9165	12.3337	1081.1	85.9063	17.6768	0.255387	1.78954	60.3755	0.0290244	5.80906	10.438	23.4341	2.94651	0.882706	37.7014	4.4522	18.9819
0	14	80	14	595.932	13.4838	13.0316	1010.94	90.3478	18.574	0.303913	2.01807	63.4074	0.0318511	6.04441	11.0653	24.7612	3.11423	0.920348	39.8611	4.68137	20.0798
0	14	85	14.2976	596.257	14.0191	13.7011	950.863	94.5777	19.4253	0.360018	2.26475	66.27	0.034776	6.25765	11.6678	26.0315	3.27475	0.9558	41.9299	4.89672	21.1348
0	14	90	14.5781	596.474	14.5249	14.343	898.963	98.6092	20.2332	0.42482	2.53084	68.9706	0.0378009	6.44981	12.2468	27.2479	3.42843	0.989247	43.9123	5.0988	22.1491
0	14	95	14.8428	596.62	15.0035	14.9582	853.78	102.454	21.0001	0.499591	2.81763	71.5149	0.0409269	6.6218	12.803	28.4128	3.5756	1.02085	45.8123	5.28811	23.1247
0	14	100	15.093	596.718	15.4568	15.5473	814.175	106.122	21.7278	0.58578	3.12647	73.9073	0.0441544	6.77437	13.3373	29.5286	3.71653	1.05073	47.6331	5.46508	24.0635
0	14	105	15.3297	596.783	15.8863	16.1112	779.244	109.621	22.4182	0.685037	3.45871	76.1513	0.047483	6.9082	13.8504	30.5971	3.85147	1.07901	49.3779	5.63008	24.967
0	14	110	15.5541	596.827	16.2935	16.6507	748.266	112.961	23.0727	0.79924	3.81575	78.2493	0.050912	7.0239	14.3428	31.6202	3.98065	1.10578	51.0495	5.78345	25.8367
0	14	115	15.7669	596.857	16.6797	17.1666	720.656	116.147	23.6926	0.930527	4.19902	80.2033	0.0544396	7.12201	14.8154	32.5996	4.10429	1.13115	52.6504	5.92549	26.6741
0	14	120	15.969	596.876	17.0461	17.6596	695.938	119.188	24.2791	1.08133	4.60994	82.0146	0.0580635	7.20302	15.2687	33.5369	4.22259	1.15519	54.1834	6.0565	27.4804
0	14	125	16.161	596.889	17.3937	18.1306	673.716	122.089	24.8335	1.2544	5.04998	83.6836	0.0617807	7.26739	15.7033	34.4338	4.33577	1.17796	55.6508	6.17675	28.257
0	14	130	16.3437	596.898	17.7236	18.5803	653.663	124.856	25.3566	1.45287	5.52058	85.2107	0.0655872	7.31554	16.1199	35.2917	4.444	1.19956	57.0551	6.28647	29.0052
0	14	135	16.5175	596.904	18.0366	19.0096	635.507	127.496	25.8495	1.6803	6.02314	86.5952	0.0694782	7.34786	16.519	36.1121	4.54747	1.22003	58.3986	6.38592	29.7262
0	14	140	16.6831	596.908	18.3337	19.4191	619.015	130.014	26.3131	1.9407	6.55905	87.8361	0.0734476	7.3647	16.9013	36.8964	4.64637	1.23944	59.6835	6.4753	30.4211
0	14	145	16.8408	596.911	18.6157	19.8098	603.991	132.415	26.748	2.2386	7.12961	88.9319	0.0774883	7.36641	17.2674	37.6461	4.74089	1.25784	60.9122	6.55481	31.0913
0	14	150	16.9913	596.913	18.8834	20.1823	590.269	134.704	27.155	2.57911	7.73601	89.8803	0.0815917	7.3533	17.6178	38.3626	4.83118	1.27529	62.0868	6.62465	31.7379
0	14	155	17.1349	596.914	19.1375	20.5373	577.704	136.886	27.5347	2.96798	8.3793	90.6787	0.0857479	7.32565	17.9531	39.047	4.91742	1.29184	63.2094	6.68497	32.3621
0	14	160	17.2719	596.915	19.3786	20.8757	566.173	138.967	27.8877	3.41165	9.06036	91.3236	0.089945	7.28374	18.2738	39.7009	4.99977	1.30753	64.282	6.73594	32.965
0	14	165	17.4028	596.915	19.6075	21.1981	555.569	140.95	28.2143	3.9173	9.77979	91.8111	0.0941693	7.22783	18.5807	40.3253	5.0784	1.32242	65.3068	6.77768	33.5477
0	14	170	17.5278	596.915	19.8248	21.5052	545.797	142.841	28.5149	4.49291	10.5379	92.1366	0.0984049	7.15816	18.8741	40.9216	5.15346	1.33653	66.2857	6.81032	34.1113
0	14	175	17.6474	596.916	20.031	21.7976	536.777	144.642	28.7898	5.14734	11.3347	92.2952	0.102634	7.07498	19.1546	41.4909	5.2251	1.34991	67.2205	6.83396	34.6569
0	14	180	17.7616	596.916	20.2268	22.0761	528.436	146.359	29.0392	5.89029	12.1696	92.2812	0.106835	6.97853	19.4227	42.0343	5.29347	1.36261	68.1131	6.84871	35.1856
0	14	185	17.871	596.916	20.4126	22.3412	520.711	147.995	29.2631	6.73238	13.0415	92.0885	0.110984	6.86908	19.679	42.553	5.35869	1.37465	68.9654	6.85465	35.6984
0	14	190	17.9756	596.916	20.589	22.5935	513.546	149.553	29.4615	7.6851	13.9488	91.7108	0.115055	6.74688	19.9239	43.048	5.42092	1.38606	69.7789	6.85185	36.1962
0	14	195	18.0757	596.916	20.7565	22.8336	506.891	151.038	29.6344	8.76076	14.8891	91.1417	0.119018	6.61225	20.1578	43.5204	5.48029	1.39689	70.5554	6.84039	36.68
0	14	200	18.1716	596.916	20.9154	23.062	500.703	152.453	29.7816	9.97241	15.859	90.3744	0.122839	6.46553	20.3813	43.9711	5.53691	1.40716	71.2965	6.82036	37.1507
0	16	20	9.09467	536.681	4.0184	3.07719	5403.24	23.3158	4.83433	0.0179258	0.223223	16.5035	0.00481724	1.73683	2.40193	5.74877	0.70836	0.279746	9.13881	1.14241	4.60637
0	16	25	10.0363	581.376	5.59618	4.27115	3905.81	33.5734	6.95726	0.0291757	0.345158	23.7595	0.00726543	2.4823	3.60945	8.50068	1.05456	0.388013	13.5527	1.68334	6.81734
0	16	30	10.8608	611.321	7.08693	5.4443	3044.27	43.6578	9.04178	0.0428866	0.481929	30.8881	0.00989282	3.20313	4.84871	11.2773	1.40506	0.489664	18.0208	2.22512	9.05219
0	16	35	11.5954	631.384	8.45358	6.57039	2493.26	53.2229	11.0161	0.0591057	0.63078	37.6429	0.0126246	3.87403	6.06567	13.966	1.74498	0.582308	22.3589	2.74538	11.2206
0	16	40	12.2583	644.827	9.6915	7.64033	2113.86	62.1476	12.8553	0.0780303	0.79071	43.9368	0.0154265	4.48673	7.23436	16.5176	2.06771	0.665775	26.4854	3.23456	13.283
0	16	45	12.8621	653.833	10.8102	8.6531	1838.23	70.425	14.558	0.0999802	0.961803	49.7637	0.0182875	5.04151	8.34508	18.9181	2.37131	0.740834	30.3753	3.69007	15.228
0	16	50	13.4159	659.867	11.8238	9.61093	1629.81	78.0977	16.133	0.125376	1.14476	55.1524	0.0212084	5.54219	9.39643	21.1705	2.65604	0.808538	34.0315	4.11268	17.0578
0	16	55	13.9269	663.91	12.7465	10.517	1467.28	85.2242	17.5926	0.154728	1.34059	60.1426	0.0241949	5.99363	10.3908	23.2845	2.92313	0.869922	37.4684	4.50448	18.78
0	16	60	14.4006	666.619	13.5907	11.3747	1337.44	91.8625	18.9489	0.188634	1.5505	64.774	0.0272545	6.40057	11.3319	25.2718	3.17405	0.92589	40.7036	4.8679	20.4039
0	16	65	14.8414	668.434	14.3672	12.1868	1231.7	98.0648	20.2124	0.227779	1.77574	69.0816	0.0303943	6.76718	12.2235	27.1435	3.41024	0.977194	43.7545	5.20524	21.9383
0	16	70	15.253	669.65	15.0842	12.9558	1144.2	103.875	21.3926	0.272945	2.01763	73.095	0.0336206	7.09702	13.0693	28.9096	3.63294	1.02444	46.6363	5.51854	23.391
0	16	75	15.6383	670.464	15.7489	13.6841	1070.84	109.33	22.4968	0.325024	2.27749	76.8381	0.0369385	7.39302	13.8724	30.5784	3.84326	1.06811	49.3621	5.80951	24.7688
0	16	80	16	671.01	16.3667	14.3737	1008.64	114.461	23.5313	0.385025	2.55668	80.3303	0.0403519	7.65762	14.6354	32.1569	4.04209	1.10861	51.943	6.07961	26.0773
0	16	85	16.3401	671.376	16.9422	15.0262	955.394	119.292	24.5014	0.454097	2.85657	83.5875	0.0438635	7.89288	15.3606	33.6514	4.23021	1.14625	54.3884	6.33007	27.3213
0	16	90	16.6607	671.621	17.4793	15.6434	909.434	123.846	25.4115	0.533544	3.17856	86.6222	0.0474753	8.10051	16.05	35.0668	4.40828	1.18131	56.7064	6.56193	28.5049
0	16	95	16.9632	671.785	17.9811	16.2269	869.471	128.141	26.2652	0.624848	3.52407	89.4451	0.0511881	8.28201	16.7054	36.4078	4.57689	1.21399	58.904	6.77612	29.6317
0	16	100	17.2491	671.895	18.4503	16.7782	834.495	132.194	27.0659	0.729694	3.89458	92.0648	0.0550022	8.43869	17.3283	37.6784	4.73655	1.24449	60.9878	6.97343	30.705
0	16	105	17.5197	671.969	18.8894	17.2988	803.707	136.018	27.8165	0.849994	4.29157	94.4885	0.058917	8.5717	17.9204	38.8822	4.88774	1.27299	62.9633	7.15461	31.7276
0	16	110	17.7761	672.018	19.3006	17.7901	776.466	139.628	28.5196	0.987922	4.71656	96.7222	0.0629311	8.68208	18.4829	40.0228	5.03088	1.29962	64.8361	7.32031	32.7025
0	16	115	18.0193	672.051	19.6856	18.2536	752.25	143.036	29.1775	1.14595	5.1711	98.7707	0.0670425	8.77078	19.0172	41.1031	5.16639	1.32452	66.6112	7.47115	33.632
0	16	120	18.2503	672.073	20.0464	18.6906	730.633	146.253	29.7923	1.32687	5.65675	100.638	0.0712483	8.83865	19.5245	42.1264	5.29465	1.3478	68.2933	7.60768	34.5187
0	16	125	18.4697	672.088	20.3844	19.1025	711.262	149.289	30.3661	1.53387	6.17507	102.328	0.0755448	8.88649	20.0061	43.0953	5.41603	1.36959	69.887	7.73045	35.3648
0	16	130	18.6785	672.098	20.7012	19.4905	693.843	152.155	30.9006	1.77053	6.7276	103.841	0.0799273	8.91502	20.4631	44.0126	5.53086	1.38997	71.3965	7.83992	36.1726
0	16	135	18.8771	672.105	20.9981	19.8558	678.13	154.86	31.3975	2.04094	7.31586	105.181	0.08439	8.9249	20.8968	44.8809	5.63948	1.40903	72.8261	7.93656	36.9443
0	16	140	19.0663	672.109	21.2764	20.1998	663.916	157.413	31.8583	2.34968	7.94131	106.347	0.088926	8.91675	21.3081	45.7026	5.7422	1.42688	74.1798	8.02078	37.6818
0	16	145	19.2467	672.112	21.5373	20.5235	651.023	159.822	32.2844	2.70195	8.60531	107.339	0.093527	8.89113	21.6981	46.4802	5.83934	1.44357	75.4613	8.09298	38.3873
0	16	150	19.4186	672.114	21.7818	20.8281	639.3	162.096	32.6769	3.10357	9.30911	108.157	0.0981832	8.84858	22.0679	47.2159	5.93118	1.4592	76.6742	8.1535	39.0624
0	16	155	19.5827	672.116	22.011	21.1145	628.617	164.241	33.0371	3.56109	10.0538	108.799	0.102883	8.78956	22.4185	47.9119	6.01799	1.47382	77.8222	8.20267	39.7093
0	16	160	19.7393	672.117	22.2258	21.3839	618.863	166.265	33.3658	4.08182	10.8401	109.263	0.107613	8.71453	22.7507	48.5703	6.10004	1.4875	78.9086	8.24078	40.3295
0	16	165	19.8889	672.117	22.4272	21.6371	609.939	168.175	33.664	4.67393	11.6688	109.545	0.112358	8.6239	23.0656	49.1929	6.17759	1.50031	79.9364	8.2681	40.9248
0	16	170	20.0318	672.118	22.616	21.8751	601.761	169.977	33.9322	5.34647	12.5399	109.641	0.1171	8.51806	23.364	49.7818	6.25087	1.51229	80.9089	8.28486	41.497
0	16	175	20.1684	672.118	22.793	22.0988	594.255	171.678	34.1711	6.10945	13.4533	109.546	0.121817	8.39739	23.6466	50.3387	6.32011	1.52351	81.829	8.29129	42.0474
0	16	180	20.299	672.118	22.9589	22.309	587.356	173.282	34.3811	6.97384	14.4082	109.257	0.126487	8.26226	23.9144	50.8653	6.38554	1.534	82.6993	8.28755	42.5778
0	16	185	20.424	672.118	23.1145	22.5064	581.005	174.796	34.5625	7.95159	15.4033	108.765	0.131083	8.11304	24.1681	51.3633	6.44735	1.54383	83.5225	8.27384	43.0894
0	16	190	20.5435	672.118	23.2603	22.6919	575.152	176.224	34.7156	9.05564	16.4364	108.066	0.135574	7.9501	24.4084	51.8341	6.50575	1.55302	84.3013	8.2503	43.5838
0	16	195	20.6579	672.118	23.3969	22.8661	569.751	177.572	34.8404	10.2998	17.5047	107.153	0.139926	7.77386	24.636	52.2793	6.56092	1.56161	85.0379	8.21708	44.0622
0	16	200	20.7675	672.118	23.5251	23.0296	564.762	178.843	34.9369	11.6987	18.6043	106.019	0.144103	7.58474	24.8516	52.7003	6.61304	1.56966	85.7346	8.17434	44.5259
0	18	20	10.2315	596.729	5.05907	3.61889	4918.45	30.5011	6.32413	0.02345	0.292014	21.5895	0.00630177	2.27207	3.27504	7.70668	0.95129	0.350002	12.283	1.53149	6.17519
0	18	25	11.2909	646.425	6.99296	4.97425	3598.45	43.5894	9.03283	0.0378797	0.44813	30.8477	0.00943294	3.22285	4.88237	11.3064	1.40471	0.481813	18.0753	2.23894	9.06745
0	18	30	12.2184	679.721	8.79051	6.27959	2838.32	56.2605	11.6519	0.0552667	0.621047	39.8045	0.0127486	4.12778	6.50707	14.883	1.85652	0.603517	23.8501	2.93655	11.9464
0	18	35	13.0449	702.029	10.4115	7.50854	2351.32	68.0969	14.0948	0.0756237	0.807061	48.1627	0.0161527	4.95668	8.07878	18.2939	2.28785	0.712582	29.3732	3.59616	14.6978
0	18	40	13.7906	716.975	11.8562	8.65501	2015.21	78.9779	16.3367	0.0991619	1.00484	55.8354	0.0196042	5.70179	9.56646	21.4836	2.69118	0.809219	34.5505	4.20703	17.2766
0	18	45	14.4698	726.989	13.1413	9.72155	1770.41	88.9262	18.3825	0.126246	1.21448	62.8371	0.0230918	6.36596	10.9608	24.4421	3.06503	0.894715	39.3627	4.76756	19.6746
0	18	50	15.0929	733.699	14.2878	10.7138	1584.86	98.0214	20.2488	0.157361	1.4368	69.2224	0.0266189	6.95608	12.2632	27.1805	3.41074	0.970613	43.8251	5.28021	21.9003
0	18	55	15.6678	738.194	15.3158	11.6376	1439.86	106.357	21.955	0.193096	1.67302	75.0559	0.0301945	7.47985	13.4794	29.7171	3.73061	1.03836	47.9654	5.74889	23.9682
0	18	60	16.2007	741.206	16.2428	12.4987	1323.86	114.021	23.5196	0.234135	1.92451	80.3985	0.0338287	7.94449	14.6161	32.0714	4.02716	1.0992	51.8138	6.17764	25.8937
0	18	65	16.6966	743.224	17.083	13.3018	1229.28	121.092	24.9586	0.281265	2.19272	85.3031	0.0375314	8.35622	15.6802	34.2614	4.3027	1.15413	55.3984	6.57021	27.6912
0	18	70	17.1596	744.576	17.848	14.0512	1151	127.634	26.2856	0.335375	2.47911	89.8137	0.0413105	8.72029	16.6778	36.3027	4.55925	1.20397	58.7437	6.92982	29.3729
0	18	75	17.5931	745.482	18.5472	14.7504	1085.37	133.702	27.5116	0.397476	2.78518	93.9664	0.0451726	9.04103	17.6141	38.2088	4.79853	1.24937	61.8707	7.2592	30.9496
0	18	80	18	746.088	19.188	15.4027	1029.78	139.34	28.646	0.468713	3.11239	97.7907	0.0491227	9.32206	18.4935	39.9908	5.02198	1.29085	64.7971	7.56068	32.4301
0	18	85	18.3827	746.495	19.7768	16.011	982.265	144.587	29.6966	0.550381	3.46226	101.311	0.0531641	9.56644	19.3202	41.6583	5.23086	1.32885	67.5382	7.83624	33.8221
0	18	90	18.7432	746.767	20.3186	16.578	941.326	149.474	30.6699	0.643951	3.8363	104.547	0.0572994	9.77676	20.0974	43.2198	5.42624	1.36373	70.1072	8.08758	35.1323
0	18	95	19.0836	746.95	20.8178	17.1062	905.816	154.03	31.5717	0.751089	4.23605	107.516	0.0615299	9.95526	20.8284	44.6826	5.60907	1.39577	72.5158	8.3162	36.3664
0	18	100	19.4052	747.072	21.2784	17.5979	874.829	158.28	32.4069	0.873686	4.66311	110.232	0.0658559	10.1039	21.5157	46.0533	5.78019	1.42526	74.7744	8.52344	37.5298
0	18	105	19.7097	747.154	21.7034	18.0556	847.646	162.245	33.18	1.01389	5.11906	112.708	0.0702772	10.2245	22.1621	47.3377	5.94038	1.4524	76.8926	8.71048	38.6272
0	18	110	19.9981	747.209	22.096	18.4812	823.685	165.946	33.895	1.17413	5.60555	114.953	0.0747925	10.3185	22.7699	48.5415	6.09032	1.4774	78.8791	8.87841	39.6631
0	18	115	20.2718	747.246	22.4587	18.8769	802.475	169.4	34.5554	1.35717	6.12424	116.976	0.0793998	10.3874	23.3414	49.6696	6.23068	1.50044	80.7421	9.02824	40.6414
0	18	120	20.5316	747.271	22.7938	19.2446	783.628	172.625	35.1646	1.56613	6.6768	118.785	0.084096	10.4325	23.8786	50.7268	6.36207	1.52167	82.4891	9.16086	41.5659
0	18	125	20.7785	747.287	23.1035	19.586	766.823	175.637	35.7253	1.80457	7.26489	120.387	0.0888775	10.4548	24.3835	51.7175	6.48504	1.54124	84.1273	9.27711	42.4404
0	18	130	21.0133	747.298	23.3899	19.9031	751.792	178.448	36.2404	2.07649	7.89017	121.786	0.0937392	10.4556	24.8581	52.6459	6.60013	1.55929	85.6634	9.37777	43.2681
0	18	135	21.2368	747.306	23.6546	20.1973	738.309	181.074	36.7123	2.38642	8.55425	122.985	0.098675	10.4357	25.304	53.5158	6.70784	1.57592	87.1036	9.46353	44.0523
0	18	140	21.4496	747.311	23.8993	20.4703	726.185	183.526	37.1432	2.73947	9.25868	123.988	0.103678	10.3959	25.723	54.331	6.80863	1.59126	88.4539	9.53506	44.7959
0	18	145	21.6525	747.314	24.1256	20.7235	715.257	185.816	37.5351	3.1414	10.0049	124.797	0.108738	10.3372	26.1168	55.0949	6.90296	1.60541	89.72	9.59293	45.5019
0	18	150	21.846	747.316	24.3348	20.9583	705.386	187.954	37.8899	3.59868	10.7942	125.412	0.113846	10.2602	26.4867	55.8106	6.99124	1.61844	90.907	9.63767	46.173
0	18	155	22.0305	747.318	24.5283	21.1759	696.452	189.952	38.209	4.11857	11.6277	125.832	0.118989	10.1656	26.8343	56.4814	7.07385	1.63047	92.0201	9.66978	46.8116
0	18	160	22.2067	747.319	24.7071	21.3777	688.353	191.819	38.4939	4.70917	12.5062	126.056	0.124153	10.0539	27.161	57.11	7.15116	1.64155	93.0637	9.68969	47.4203
0	18	165	22.375	747.319	24.8725	21.5646	680.998	193.563	38.7459	5.37951	13.4303	126.082	0.12932	9.92577	27.4679	57.6992	7.22352	1.65176	94.0424	9.69779	48.0014
0	18	170	22.5358	747.32	25.0255	21.7378	674.31	195.193	38.9659	6.1396	14.4002	125.905	0.134471	9.78168	27.7564	58.2515	7.29125	1.66118	94.9603	9.69441	48.5571
0	18	175	22.6895	747.32	25.1669	21.8983	668.219	196.716	39.1547	7.00048	15.4154	125.523	0.139584	9.6221	28.0275	58.7692	7.35466	1.66985	95.8212	9.67987	49.0893
0	18	180	22.8364	747.32	25.2977	22.0469	662.666	198.14	39.3131	7.97425	16.4751	124.93	0.144632	9.4475	28.2823	59.2546	7.41402	1.67785	96.6288	9.65444	49.6002
0	18	185	22.977	747.32	25.4186	22.1845	657.598	199.471	39.4416	9.07408	17.5777	124.119	0.149587	9.25832	28.5219	59.7098	7.46959	1.68522	97.3865	9.61834	50.0915
0	18	190	23.1115	747.32	25.5304	22.312	652.966	200.716	39.5404	10.3142	18.7208	123.085	0.154416	9.055	28.7471	60.1368	7.52164	1.69201	98.0975	9.57181	50.5649
0	18	195	23.2402	747.32	25.6338	22.43	648.731	201.88	39.6098	11.7098	19.901	121.821	0.159081	8.83803	28.959	60.5373	7.5704	1.69826	98.7649	9.51504	51.0222
0	18	200	23.3634	747.321	25.7294	22.5392	644.853	202.969	39.6498	13.2768	21.114	120.32	0.163542	8.60791	29.1582	60.913	7.61607	1.70402	99.3913	9.44822	51.4648
0	20	20	11.3683	656.778	6.20764	4.1706	4543.99	38.7309	8.03049	0.0297773	0.370805	27.4147	0.0080021	2.88511	4.31536	10.002	1.23651	0.427068	15.981	1.98762	8.0144
0	20	25	12.5454	711.474	8.51238	5.67319	3367.49	54.9064	11.378	0.0477143	0.564477	38.8566	0.011882	4.05958	6.37867	14.551	1.81003	0.583189	23.3229	2.88145	11.6696
0	20	30	13.576	748.12	10.6169	7.08901	2689.9	70.3084	14.5613	0.0690664	0.776119	49.7435	0.0159318	5.15846	8.43043	18.9964	2.37182	0.724745	30.5234	3.74816	15.2482
0	20	35	14.4943	772.673	12.4811	8.39413	2255.34	84.4607	17.4818	0.0937962	1.001	59.7364	0.0200343	6.14778	10.3836	23.167	2.89912	0.849296	37.299	4.55408	18.6129
0	20	40	15.3229	789.124	14.1136	9.58757	1954.92	97.2648	20.1193	0.122122	1.23751	68.7638	0.0241434	7.02201	12.2039	27.0059	3.38418	0.95767	43.5516	5.28843	21.7174
0	20	45	16.0776	800.146	15.5409	10.6771	1735.7	108.793	22.4893	0.15445	1.4858	76.8753	0.0282507	7.78816	13.885	30.5131	3.82677	1.05186	49.2767	5.95172	24.5613
0	20	50	16.7699	807.53	16.7933	11.6729	1569.24	119.178	24.6192	0.191325	1.74691	84.1632	0.0323643	8.45746	15.4332	33.7125	4.22991	1.13404	54.5097	6.54916	27.1634
0	20	55	17.4087	812.478	17.898	12.5843	1438.99	128.562	26.5387	0.233409	2.0223	90.7257	0.0364983	9.04146	16.8595	36.6353	4.59755	1.20616	59.2985	7.08724	29.548
0	20	60	18.0008	815.793	18.8784	13.4199	1334.68	137.072	28.2743	0.281468	2.31356	96.6517	0.0406675	9.55053	18.1755	39.3118	4.93364	1.26984	63.6908	7.57232	31.7395
0	20	65	18.5518	818.014	19.7531	14.1867	1249.63	144.818	29.8489	0.336374	2.62235	102.017	0.0448851	9.9935	19.3921	41.7694	5.24171	1.3264	67.7296	8.01001	33.7594
0	20	70	19.0663	819.502	20.5373	14.8908	1179.28	151.893	31.2815	0.399117	2.9503	106.884	0.0491621	10.3777	20.5187	44.0314	5.52476	1.3769	71.4517	8.40513	35.6262
0	20	75	19.5479	820.499	21.2431	15.5375	1120.37	158.37	32.5877	0.470813	3.29906	111.304	0.0535073	10.7092	21.5636	46.1174	5.78535	1.42215	74.8885	8.76174	37.3557
0	20	80	20	821.167	21.8803	16.1314	1070.58	164.315	33.7805	0.552724	3.67025	115.319	0.0579273	10.9929	22.5339	48.0442	6.02564	1.46285	78.0666	9.08328	38.961
0	20	85	20.4252	821.614	22.4569	16.6766	1028.12	169.779	34.8708	0.646277	4.06551	118.963	0.0624272	11.2333	23.4355	49.8261	6.24749	1.49953	81.0087	9.37266	40.4535
0	20	90	20.8258	821.914	22.9796	17.1768	991.667	174.807	35.8679	0.753089	4.48648	122.266	0.0670106	11.4337	24.274	51.4754	6.45247	1.53266	83.7345	9.63242	41.843
0	20	95	21.204	822.115	23.4541	17.6356	960.17	179.439	36.7798	0.87499	4.93484	125.252	0.0716799	11.5975	25.054	53.003	6.642	1.56262	86.2616	9.86476	43.1382
0	20	100	21.5614	822.25	23.8853	18.0561	932.81	183.709	37.6135	1.01405	5.41229	127.942	0.0764365	11.7272	25.7798	54.4184	6.81732	1.58975	88.6053	10.0716	44.3468
0	20	105	21.8996	822.34	24.2774	18.4413	908.929	187.648	38.3751	1.17263	5.92056	130.354	0.0812806	11.8253	26.4554	55.7305	6.97954	1.61432	90.7797	10.2548	45.4757
0	20	110	22.2201	822.4	24.6342	18.794	887.996	191.282	39.0701	1.35339	6.46141	132.504	0.0862118	11.8939	27.0842	56.947	7.12969	1.63659	92.7976	10.4158	46.5312
0	20	115	22.5242	822.441	24.9589	19.1167	869.577	194.638	39.7035	1.55936	7.03663	134.403	0.0912287	11.9349	27.6697	58.0753	7.26869	1.65678	94.6705	10.5561	47.5192
0	20	120	22.8128	822.468	25.2545	19.4119	853.317	197.736	40.2797	1.79395	7.64802	136.064	0.0963288	11.95	28.2149	59.122	7.39739	1.67508	96.4094	10.677	48.445
0	20	125	23.0872	822.486	25.5237	19.6819	838.919	200.598	40.8026	2.06104	8.29737	137.496	0.101509	11.9407	28.7226	60.0931	7.51658	1.69169	98.0241	10.7795	49.3136
0	20	130	23.3481	822.498	25.7689	19.9286	826.134	203.243	41.2758	2.36501	8.98647	138.707	0.106764	11.9083	29.1956	60.9944	7.62699	1.70674	99.5237	10.8649	50.1295
0	20	135	23.5964	822.506	25.9922	20.1541	814.755	205.687	41.7026	2.7108	9.71703	139.703	0.112088	11.8542	29.6362	61.8311	7.72927	1.72039	100.917	10.934	50.8971
0	20	140	23.8329	822.512	26.1957	20.36	804.604	207.947	42.0859	3.10401	10.4907	140.488	0.117474	11.7793	30.0467	62.608	7.82406	1.73277	102.212	10.9877	51.6203
0	20	145	24.0583	822.515	26.381	20.5481	795.532	210.038	42.4281	3.5509	11.3091	141.065	0.122913	11.6847	30.4294	63.3296	7.91192	1.74398	103.415	11.0267	52.3029
0	20	150	24.2733	822.518	26.5498	20.7198	787.408	211.972	42.7316	4.05854	12.1735	141.437	0.128394	11.5713	30.7862	64	7.99339	1.75415	104.534	11.0519	52.9482
0	20	155	24.4784	822.519	26.7036	20.8765	780.123	213.763	42.9985	4.63483	13.0852	141.605	0.133905	11.4398	31.119	64.6232	8.06894	1.76337	105.575	11.0637	53.5595
0	20	160	24.6742	822.521	26.8437	21.0195	773.579	215.421	43.2303	5.28859	14.045	141.566	0.139429	11.2909	31.4295	65.2026	8.13904	1.77172	106.543	11.0627	54.1399
0	20	165	24.8611	822.521	26.9713	21.15	767.695	216.956	43.4286	6.02966	15.0534	141.319	0.144949	11.1254	31.7193	65.7415	8.20411	1.77928	107.444	11.0495	54.692
0	20	170	25.0398	822.522	27.0876	21.2691	762.396	218.38	43.5946	6.86892	16.1107	140.862	0.150445	10.9436	31.9899	66.2431	8.26452	1.78612	108.284	11.0244	55.2187
0	20	175	25.2105	822.522	27.1935	21.3777	757.62	219.699	43.7294	7.81838	17.2164	140.189	0.155892	10.7463	32.2427	66.71	8.32064	1.79232	109.066	10.9878	55.7222
0	20	180	25.3738	822.522	27.29	21.4768	753.31	220.923	43.8336	8.89118	18.3695	139.295	0.161263	10.5338	32.4789	67.1449	8.37279	1.79793	109.795	10.94	56.2049
0	20	185	25.53	822.523	27.378	21.5672	749.418	222.059	43.908	10.1016	19.5682	138.175	0.166527	10.3067	32.6998	67.5502	8.42128	1.803	110.474	10.8813	56.6689
0	20	190	25.6794	822.523	27.4581	21.6496	745.901	223.114	43.9528	11.4652	20.8099	136.821	0.171648	10.0655	32.9065	67.9281	8.46638	1.80758	111.109	10.8119	57.1161
0	20	195	25.8224	822.523	27.5311	21.7247	742.72	224.094	43.9683	12.9983	22.0908	135.226	0.176586	9.81055	33.0999	68.2806	8.50836	1.81173	111.701	10.7321	57.5485
0	20	200	25.9594	822.523	27.5975	21.7932	739.841	225.005	43.9546	14.7183	23.4063	133.384	0.181298	9.54247	33.2811	68.6096	8.54745	1.81547	112.254	10.642	57.9676

## Sheet: MAI70_Climate_Stage
jd	SCI	Age	TH	SDI	BAS	Dg	NUM	VOL	W_BARK	W_LARGE	W_MIDD	W_SMALL	W_VSMALL	W_FIRE	ROOT	STEM	BRANCH	LEAF	TOTAL	C_NON	C_COMM
1	10	20	5.68417	356.536	2.04521	2.17342	5512.66	10.2076	2.11646	0.0078479	0.0977268	7.22523	0.00210898	0.76038	0.904005	2.30724	0.28494	0.146272	3.64246	0.4585	1.84874
1	10	25	6.2727	386.228	2.84876	3.01743	3983.73	14.7011	3.04644	0.0127754	0.151138	10.4038	0.00318139	1.08695	1.35874	3.41236	0.424286	0.20292	5.39831	0.675731	2.73663
1	10	30	6.78798	406.122	3.62301	3.86763	3083.81	19.1991	3.97625	0.01886	0.211935	13.5835	0.00435051	1.40862	1.83356	4.5473	0.567935	0.257181	7.20597	0.897223	3.65007
1	10	35	7.24715	419.451	4.34911	4.70632	2500.04	23.5556	4.87556	0.0261592	0.279173	16.6601	0.00558743	1.71458	2.3093	5.66911	0.710221	0.307798	8.99643	1.11441	4.55469
1	10	40	7.66146	428.381	5.02272	5.5254	2094.69	27.7101	5.73187	0.0347918	0.352558	19.5904	0.0068783	2.00052	2.77592	6.75692	0.84835	0.354533	10.7357	1.32318	5.43375
1	10	45	8.0388	434.364	5.64626	6.32169	1798.89	31.6484	6.54223	0.0449302	0.432226	22.3634	0.00821826	2.26561	3.22882	7.80261	0.981208	0.39761	12.4102	1.52194	6.28067
1	10	50	8.38495	438.373	6.2247	7.09429	1574.74	35.3778	7.30817	0.0567946	0.518568	24.9837	0.00960728	2.51058	3.66642	8.80463	1.10856	0.437421	14.017	1.71043	7.0942
1	10	55	8.70433	441.059	6.76348	7.84333	1399.84	38.9142	8.03296	0.0706504	0.612128	27.4617	0.0110476	2.73675	4.08864	9.76451	1.23056	0.474382	15.5581	1.88898	7.87552
1	10	60	9.00039	442.858	7.26761	8.56923	1260.14	42.275	8.72024	0.0868091	0.713538	29.8089	0.0125425	2.94553	4.49602	10.6848	1.34756	0.508867	17.0373	2.05813	8.62671
1	10	65	9.2759	444.064	7.74139	9.27251	1146.39	45.4768	9.37337	0.105631	0.823488	32.0361	0.0140951	3.13823	4.88929	11.5684	1.45989	0.541194	18.4588	2.21845	9.35
1	10	70	9.53313	444.872	8.18831	9.95363	1052.3	48.5336	9.99525	0.127528	0.942698	34.1522	0.0157086	3.31594	5.26918	12.4178	1.56788	0.571622	19.8265	2.37044	10.0474
1	10	75	9.77396	445.413	8.61123	10.613	973.418	51.4572	10.5883	0.152975	1.07192	36.1645	0.0173854	3.47958	5.63635	13.2352	1.67181	0.600359	21.1437	2.51453	10.7207
1	10	80	10	445.776	9.01244	11.2509	906.514	54.2573	11.1544	0.182511	1.21193	38.0786	0.0191278	3.6299	5.99133	14.0224	1.77191	0.627574	22.4132	2.65108	11.3713
1	10	85	10.2126	446.018	9.39378	11.8678	849.198	56.9418	11.6952	0.216754	1.36352	39.8988	0.0209374	3.7675	6.33457	14.7808	1.86836	0.653402	23.6372	2.78038	12.0004
1	10	90	10.4129	446.181	9.75677	12.4639	799.663	59.5172	12.2121	0.256407	1.52753	41.6283	0.0228153	3.89289	6.66644	15.5118	1.96132	0.677953	24.8175	2.90267	12.6091
1	10	95	10.602	446.29	10.1027	13.0396	756.517	61.989	12.7059	0.302274	1.70479	43.2696	0.0247625	4.00647	6.98725	16.2163	2.05092	0.701318	25.9558	3.01813	13.1981
1	10	100	10.7807	446.363	10.4326	13.5952	718.673	64.3621	13.1778	0.355271	1.89618	44.8243	0.0267793	4.10861	7.29729	16.8952	2.13728	0.723575	27.0534	3.12693	13.7683
1	12	20	6.821	416.584	2.89972	2.7977	4716.96	15.3562	3.18396	0.0118062	0.147018	10.8695	0.00317271	1.1439	1.44942	3.60379	0.446154	0.20538	5.70474	0.716153	2.88764
1	12	25	7.52724	451.277	4.00884	3.84634	3450.11	21.9493	4.54845	0.0190742	0.225654	15.5333	0.00474992	1.62285	2.16114	5.28801	0.658925	0.282773	8.39085	1.04715	4.24086
1	12	30	8.14558	474.522	5.06051	4.88236	2702.99	28.4501	5.89217	0.0279475	0.314054	20.1285	0.00644675	2.08735	2.89324	6.99163	0.874864	0.355702	11.1154	1.37951	5.61212
1	12	35	8.69658	490.095	6.03104	5.8854	2216.92	34.6522	7.17235	0.0384824	0.410686	24.5084	0.00821958	2.52229	3.61598	8.65045	1.08546	0.422624	13.7745	1.70047	6.94998
1	12	40	9.19375	500.529	6.91726	6.84774	1878.23	40.4809	8.37352	0.0508263	0.515042	28.619	0.0100483	2.92251	4.31471	10.2357	1.28684	0.483417	16.3206	2.0044	8.23125
1	12	45	9.64656	507.52	7.72501	7.7676	1630.17	45.9281	9.49408	0.0652027	0.627247	32.4537	0.0119263	3.28786	4.98354	11.7381	1.47771	0.538568	18.7379	2.28956	9.44849
1	12	50	10.0619	512.204	8.46311	8.64579	1441.55	51.0159	10.5386	0.0818995	0.747791	36.0272	0.013854	3.62033	5.62117	13.1582	1.6581	0.588755	21.0262	2.55617	10.602
1	12	55	10.4452	515.343	9.14055	9.48397	1293.9	55.776	11.5137	0.101264	0.877368	39.361	0.0158347	3.92261	6.22841	14.5006	1.82856	0.634645	23.1922	2.80519	11.6954
1	12	60	10.8005	517.445	9.76533	10.2839	1175.65	60.241	12.4262	0.123701	1.01678	42.4771	0.0178728	4.19732	6.8069	15.7711	1.98982	0.676828	25.2446	3.03785	12.7332
1	12	65	11.1311	518.854	10.3442	11.0474	1079.16	64.4403	13.282	0.149678	1.16688	45.3949	0.0199727	4.44685	7.35845	16.9754	2.14263	0.715796	27.1923	3.25533	13.7201
1	12	70	11.4398	519.798	10.8826	11.7759	999.212	68.3991	14.0864	0.179727	1.32856	48.1311	0.0221383	4.6732	7.88475	18.1188	2.28764	0.751947	29.0431	3.45869	14.6601
1	12	75	11.7288	520.43	11.3851	12.4707	932.11	72.1382	14.8438	0.214457	1.50273	50.6992	0.0243727	4.87805	8.38731	19.2055	2.42542	0.785605	30.8038	3.64881	15.5567
1	12	80	12	520.854	11.8553	13.1331	875.163	75.6752	15.5576	0.254557	1.69033	53.1099	0.0266784	5.06279	8.8674	20.2393	2.55644	0.817028	32.4802	3.82646	16.4129
1	12	85	12.2551	521.138	12.2961	13.7642	826.37	79.0246	16.2308	0.300814	1.89232	55.372	0.0290571	5.22859	9.32615	21.2234	2.68111	0.846429	34.0771	3.99227	17.2311
1	12	90	12.4955	521.328	12.71	14.3652	784.214	82.1988	16.866	0.354122	2.10966	57.4926	0.0315101	5.37644	9.76451	22.1604	2.79978	0.873985	35.5987	4.1468	18.0136
1	12	95	12.7224	521.455	13.0991	14.937	747.52	85.2086	17.4653	0.415498	2.34336	59.4773	0.034038	5.5072	10.1833	23.0528	2.91275	0.899844	37.0487	4.29052	18.7623
1	12	100	12.9368	521.541	13.4652	15.4809	715.371	88.0634	18.0305	0.4861	2.59445	61.3308	0.0366408	5.6216	10.5834	23.9026	3.02029	0.924133	38.4305	4.42384	19.4788
1	14	20	7.95783	476.633	3.89772	3.45245	4163.55	21.702	4.49972	0.0166851	0.207773	15.3613	0.00448381	1.61661	2.1618	5.25749	0.652249	0.273807	8.34535	1.04478	4.21271
1	14	25	8.78178	516.326	5.34493	4.69641	3085.46	30.7662	6.37554	0.0267362	0.316298	21.7729	0.00665794	2.27474	3.19549	7.64876	0.954796	0.373907	12.173	1.51464	6.13412
1	14	30	9.50317	542.921	6.69312	5.89921	2448.78	39.5561	8.1923	0.0388574	0.436652	27.9861	0.00896338	2.9022	4.24144	10.0277	1.25663	0.466545	15.9923	1.97856	8.04915
1	14	35	10.146	560.74	7.91541	7.03986	2033.55	47.8053	9.89479	0.0530893	0.566572	33.8112	0.0113395	3.47968	5.25744	12.3063	1.54603	0.550021	19.6598	2.41913	9.8872
1	14	40	10.726	572.678	9.01218	8.11293	1743.35	55.4343	11.4667	0.0696014	0.705296	39.1907	0.0137601	4.00207	6.22443	14.4494	1.81824	0.624503	23.1166	2.82955	11.6198
1	14	45	11.2543	580.677	9.99493	9.11974	1530.11	62.4544	12.9103	0.0886647	0.852949	44.1316	0.0162178	4.47093	7.13621	16.4495	2.07217	0.690896	26.3488	3.20856	13.241
1	14	50	11.7389	586.036	10.8781	10.064	1367.48	68.9137	14.2358	0.110632	1.01014	48.6666	0.0187144	4.89045	7.99293	18.3123	2.30848	0.750283	29.364	3.55743	14.7548
1	14	55	12.1861	589.626	11.6756	10.95	1239.83	74.8697	15.4552	0.135929	1.17772	52.8355	0.0212553	5.26543	8.79748	20.048	2.52848	0.80368	32.1776	3.87837	16.1696
1	14	60	12.6005	592.032	12.3995	11.7816	1137.39	80.3779	16.5799	0.165051	1.35666	56.6759	0.0238472	5.60037	9.55357	21.668	2.73362	0.85196	34.8072	4.17373	17.4943
1	14	65	12.9863	593.644	13.0598	12.5623	1053.68	85.4869	17.62	0.198563	1.54798	60.2212	0.0264959	5.89922	10.2649	23.1829	2.92526	0.89584	37.2689	4.44572	18.7372
1	14	70	13.3464	594.724	13.6645	13.2952	984.268	90.238	18.5841	0.237112	1.75275	63.4988	0.0292068	6.16529	10.935	24.6019	3.10462	0.935899	39.5774	4.69625	19.9057
1	14	75	13.6835	595.447	14.2203	13.9831	925.999	94.6657	19.4792	0.281428	1.97201	66.5316	0.0319839	6.40138	11.5667	25.933	3.2727	0.972604	41.745	4.92695	21.006
1	14	80	14	595.932	14.7325	14.6285	876.572	98.7988	20.3114	0.33234	2.20684	69.3384	0.0348304	6.6098	12.1625	27.183	3.4304	1.00633	43.7822	5.13923	22.0437
1	14	85	14.2976	596.257	15.2054	15.2335	834.269	102.662	21.0856	0.39079	2.45833	71.9344	0.0377484	6.79252	12.7249	28.3576	3.57846	1.0374	45.6984	5.33427	23.0233
1	14	90	14.5781	596.474	15.6429	15.8005	797.779	106.275	21.8061	0.457846	2.72759	74.3325	0.0407396	6.95123	13.2557	29.462	3.71754	1.06606	47.5014	5.51313	23.9489
1	14	95	14.8428	596.62	16.048	16.3315	766.087	109.658	22.4766	0.534718	3.01575	76.5433	0.0438046	7.08739	13.7568	30.5007	3.84823	1.09254	49.1983	5.6767	24.824
1	14	100	15.093	596.718	16.4235	16.8284	738.395	112.825	23.1004	0.622782	3.32396	78.5759	0.0469435	7.20229	14.2298	31.4777	3.97104	1.11702	50.7955	5.82582	25.6518
1	16	20	9.09467	536.681	5.03151	4.12664	3761.96	29.2575	6.06628	0.0224939	0.280108	20.7092	0.00604483	2.17943	3.05355	7.2854	0.905446	0.350944	11.5953	1.44777	5.83763
1	16	25	10.0363	581.376	6.83999	5.55019	2827.15	41.1149	8.52006	0.0357294	0.42269	29.0965	0.00889745	3.03989	4.47195	10.5024	1.31292	0.475063	16.7624	2.07973	8.42269
1	16	30	10.8608	611.321	8.49257	6.89451	2274.79	52.4084	10.8541	0.0514827	0.578525	37.0792	0.0118757	3.84516	5.88193	13.6458	1.71195	0.587688	21.8274	2.69244	10.9534
1	16	35	11.5954	631.384	9.96213	8.14075	1913.96	62.82	13.0025	0.0697635	0.744521	44.4306	0.014901	4.57258	7.22788	16.6037	2.0876	0.68718	26.6064	3.26389	13.3398
1	16	40	12.2583	644.827	11.2559	9.28827	1661.2	72.2838	14.952	0.090757	0.919674	51.1028	0.0179425	5.21851	8.48757	19.3384	2.43471	0.77423	31.0349	3.78694	15.5514
1	16	45	12.8621	653.833	12.3939	10.3434	1475	80.8483	16.7126	0.114778	1.10416	57.129	0.0209942	5.78769	9.65641	21.849	2.75302	0.85035	35.1088	4.26175	17.5873
1	16	50	13.4159	659.867	13.3981	11.3141	1332.65	88.6031	18.3032	0.142241	1.29874	62.5712	0.0240613	6.2877	10.7379	24.1506	3.04442	0.917168	38.8501	4.6916	19.459
1	16	55	13.9269	663.91	14.2891	12.2081	1220.72	95.6436	19.7435	0.173645	1.50449	67.4955	0.027153	6.72641	11.7386	26.2628	3.31144	0.97615	42.289	5.08064	21.1821
1	16	60	14.4006	666.619	15.0839	13.0324	1130.77	102.057	21.0518	0.209568	1.72257	71.9625	0.0302792	7.11089	12.6658	28.2054	3.55663	1.02852	45.4563	5.43297	22.7724
1	16	65	14.8414	668.434	15.7965	13.7927	1057.24	107.92	22.2437	0.250669	1.95419	76.0238	0.0334487	7.44723	13.5261	29.9961	3.7823	1.07528	48.3797	5.75226	24.2438
1	16	70	15.253	669.65	16.4383	14.4941	996.283	113.293	23.3322	0.297693	2.20057	79.7225	0.036669	7.7405	14.3255	31.6502	3.99042	1.11721	51.0833	6.04169	25.6085
1	16	75	15.6383	670.464	17.0183	15.1411	945.166	118.231	24.3283	0.351485	2.46291	83.0937	0.0399458	7.99491	15.0694	33.1807	4.1827	1.15497	53.5877	6.30393	26.8768
1	16	80	16	671.01	17.5441	15.7378	901.887	122.777	25.241	0.412999	2.74244	86.1669	0.0432837	8.214	15.7621	34.5988	4.36059	1.18907	55.9106	6.54128	28.0576
1	16	85	16.3401	671.376	18.0217	16.2877	864.94	126.969	26.078	0.483317	3.04038	88.9661	0.046686	8.40076	16.4076	35.9141	4.52531	1.21993	58.0669	6.75571	29.1584
1	16	90	16.6607	671.621	18.4562	16.7941	833.175	130.837	26.8458	0.56366	3.35797	91.5117	0.050155	8.55775	17.0095	37.1348	4.67796	1.24791	60.0702	6.94892	30.1859
1	16	95	16.9632	671.785	18.8521	17.2603	805.695	134.41	27.5502	0.655417	3.69648	93.821	0.0536923	8.68719	17.5707	38.2684	4.8195	1.27331	61.932	7.12241	31.146
1	16	100	17.2491	671.895	19.2131	17.6892	781.791	137.713	28.196	0.76016	4.05718	95.9087	0.0572987	8.79102	18.0942	39.3215	4.95076	1.29639	63.6629	7.27754	32.0439
1	18	20	10.2315	596.729	6.29179	4.81039	3461.97	38.0131	7.88166	0.0292254	0.363932	26.9066	0.0078538	2.83164	4.13354	9.69722	1.20701	0.436093	15.4739	1.92705	7.77017
1	18	25	11.2909	646.425	8.47505	6.3927	2640.48	52.9257	10.9676	0.0459931	0.544114	37.4549	0.0114534	3.91314	5.99453	13.8446	1.73273	0.584883	22.1567	2.74156	11.103
1	18	30	12.2184	679.721	10.4291	7.84901	2155.38	66.8575	13.8466	0.0656765	0.738026	47.302	0.0151498	4.90528	7.8097	17.8197	2.23741	0.717053	28.5838	3.51599	14.3037
1	18	35	13.0449	702.029	12.1308	9.16613	1838.34	79.4588	16.4465	0.0882415	0.941719	56.1987	0.0188478	5.7837	9.5106	21.4902	2.70331	0.831331	34.5354	4.22446	17.2657
1	18	40	13.7906	716.975	13.5985	10.3511	1615.96	90.7038	18.7622	0.113885	1.15403	64.1254	0.0225149	6.54835	11.0745	24.8225	3.12575	0.929219	39.9519	4.86086	19.9616
1	18	45	14.4698	726.989	14.8638	11.417	1451.89	100.702	20.8167	0.142964	1.3753	71.1581	0.0261497	7.20896	12.5012	27.8291	3.50621	1.01305	44.8496	5.4282	22.4009
1	18	50	15.0929	733.699	15.9588	12.3776	1326.28	109.603	22.6412	0.175953	1.60656	77.401	0.029764	7.77794	13.8003	30.54	3.84853	1.08515	49.274	5.93285	24.6072
1	18	55	15.6678	738.194	16.9119	13.2451	1227.42	117.553	24.2662	0.213422	1.84913	82.9568	0.033373	8.26723	14.9841	32.9887	4.15704	1.14754	53.2775	6.3818	26.6069
1	18	60	16.2007	741.206	17.7463	14.0296	1147.96	124.682	25.7187	0.256027	2.10444	87.9156	0.0369917	8.68728	16.0649	35.2067	4.43584	1.20185	56.9093	6.78158	28.4251
1	18	65	16.6966	743.224	18.4808	14.7398	1083.05	131.1	27.0214	0.30451	2.37393	92.353	0.0406332	9.04683	17.0537	37.2214	4.6885	1.2494	60.213	7.13784	30.0835
1	18	70	17.1596	744.576	19.1304	15.383	1029.32	136.896	28.193	0.359712	2.65901	96.3311	0.0443083	9.35308	17.9601	39.056	4.91806	1.29123	63.2254	7.45539	31.6006
1	18	75	17.5931	745.482	19.707	15.9656	984.372	142.146	29.2491	0.422579	2.96108	99.9009	0.0480255	9.61201	18.7924	40.7303	5.12706	1.32818	65.978	7.73826	32.992
1	18	80	18	746.088	20.2204	16.493	946.448	146.911	30.2025	0.49418	3.2815	103.104	0.0517917	9.82858	19.5577	42.2609	5.3177	1.36091	68.4972	7.98987	34.271
1	18	85	18.3827	746.495	20.6785	16.9704	914.211	151.244	31.064	0.575724	3.62168	105.976	0.0556121	10.0069	20.2621	43.662	5.4918	1.38997	70.8059	8.21314	35.4489
1	18	90	18.7432	746.767	21.088	17.402	886.635	155.19	31.8428	0.668577	3.983	108.545	0.0594906	10.1506	20.911	44.946	5.65098	1.41582	72.9238	8.41059	36.5354
1	18	95	19.0836	746.95	21.4546	17.7922	862.918	158.788	32.5468	0.774287	4.36689	110.837	0.0634303	10.2627	21.5092	46.1237	5.79664	1.43884	74.8684	8.58442	37.5393
1	18	100	19.4052	747.072	21.783	18.1446	842.424	162.07	33.183	0.894609	4.77478	112.872	0.0674331	10.3459	22.0609	47.2047	5.93003	1.45935	76.6551	8.73655	38.4682
1	20	20	11.3683	656.778	7.66806	5.4949	3233.52	47.9404	9.93999	0.0368577	0.458975	33.9334	0.00990486	3.57114	5.40728	12.4958	1.55732	0.528489	19.9889	2.4832	10.0126
1	20	25	12.5454	711.474	10.23	7.2113	2504.72	66.1026	13.6982	0.057444	0.679582	46.7801	0.0143049	4.88739	7.76163	17.6603	2.21228	0.701962	28.3362	3.49716	14.1631
1	20	30	13.576	748.12	12.4725	8.74762	2075.31	82.7252	17.1329	0.0812639	0.913185	58.5284	0.0187454	6.06947	10.0123	22.5101	2.82787	0.852582	36.2028	4.44144	18.0686
1	20	35	14.4943	772.673	14.3823	10.1005	1794.95	97.4596	20.1723	0.108232	1.15506	68.9301	0.0231176	7.09396	12.0805	26.8996	3.38451	0.979847	43.3445	5.28783	21.6118
1	20	40	15.3229	789.124	15.9937	11.2874	1598.33	110.355	22.8271	0.138558	1.40406	78.0182	0.0273927	7.96706	13.947	30.8093	3.87928	1.0864	49.722	6.03324	24.7761
1	20	45	16.0776	800.146	17.3533	12.3305	1453.22	121.61	25.1387	0.172646	1.66084	85.9319	0.0315789	8.70568	15.6203	34.2736	4.31654	1.17563	55.386	6.68522	27.5883
1	20	50	16.7699	807.53	18.5056	13.2499	1342.1	131.453	27.155	0.211032	1.92685	92.832	0.0356978	9.32858	17.1189	37.3439	4.70295	1.25071	60.4165	7.25461	30.0893
1	20	55	17.4087	812.478	19.4882	14.0629	1254.67	140.099	28.9203	0.254355	2.20378	98.8674	0.0397737	9.85284	18.4634	40.0726	5.0453	1.31427	64.8955	7.7522	32.3204
1	20	60	18.0008	815.793	20.3313	14.7835	1184.47	147.727	30.4722	0.303348	2.49341	104.165	0.0438288	10.2929	19.6728	42.5061	5.34965	1.36844	68.8969	8.1876	34.3185
1	20	65	18.5518	818.014	21.059	15.423	1127.22	154.488	31.842	0.358834	2.79744	108.829	0.0478822	10.6608	20.7638	44.684	5.62119	1.41487	72.4839	8.56893	36.1151
1	20	70	19.0663	819.502	21.6902	15.991	1079.99	160.503	33.0549	0.421743	3.11756	112.943	0.0519492	10.966	21.7507	46.6394	5.86421	1.45486	75.7091	8.90297	37.7364
1	20	75	19.5479	820.499	22.2397	16.4956	1040.64	165.874	34.1316	0.493118	3.45536	116.577	0.0560423	11.2165	22.6453	48.3997	6.0823	1.48945	78.6168	9.19536	39.2044
1	20	80	20	821.167	22.7197	16.9438	1007.6	170.681	35.0892	0.574137	3.81244	119.786	0.0601715	11.4188	23.458	49.9882	6.27847	1.51945	81.244	9.4508	40.5374
1	20	85	20.4252	821.614	23.1399	17.3417	979.69	174.994	35.9418	0.666128	4.19038	122.617	0.0643447	11.5783	24.1973	51.4242	6.45525	1.54554	83.6223	9.67327	41.7509
1	20	90	20.8258	821.914	23.5086	17.6947	955.98	178.87	36.7016	0.770594	4.59077	125.108	0.0685683	11.6995	24.871	52.7246	6.61481	1.56825	85.7787	9.86618	42.8585
1	20	95	21.204	822.115	23.8324	18.0077	935.749	182.361	37.3787	0.889238	5.0152	127.292	0.0728472	11.7864	25.4856	53.9039	6.75904	1.58804	87.7366	10.0325	43.8715
1	20	100	21.5614	822.25	24.117	18.285	918.419	185.509	37.9819	1.02399	5.46531	129.196	0.0771852	11.8421	26.0469	54.9748	6.88956	1.6053	89.5166	10.1746	44.8002
2	10	30	6.78798	406.122	3.05765	3.09941	4052.65	16.1767	3.35029	0.015891	0.178571	11.4451	0.00366563	1.18687	1.52979	3.80297	0.471903	0.216736	6.0214	0.75036	3.05261
2	10	35	7.24715	419.451	3.69913	3.81002	3244.55	20.0039	4.14043	0.022215	0.237079	14.1481	0.00474497	1.45606	1.9428	4.7802	0.595167	0.261437	7.5796	0.939674	3.84052
2	10	40	7.66146	428.381	4.3042	4.51707	2685.89	23.7107	4.90459	0.0297704	0.301674	16.7629	0.00588557	1.71179	2.35411	5.7426	0.71676	0.303417	9.1169	1.12455	4.61806
2	10	45	8.0388	434.364	4.87346	5.21676	2280.05	27.2779	5.63878	0.0387256	0.372538	19.2751	0.00708336	1.95274	2.75929	6.68174	0.835542	0.342759	10.6193	1.30331	5.37843
2	10	50	8.38495	438.373	5.40995	5.90733	1973.87	30.7056	6.34302	0.049294	0.450083	21.6842	0.0083385	2.17902	3.15645	7.59487	0.951128	0.379714	12.0822	1.47542	6.11946
2	10	55	8.70433	441.059	5.91745	6.588	1735.94	34.0026	7.01908	0.0617332	0.534868	23.9956	0.00965326	2.39133	3.54503	8.48211	1.06351	0.414571	13.5052	1.6409	6.84121
2	10	60	9.00039	442.858	6.39956	7.25842	1546.59	37.18	7.66927	0.0763467	0.627542	26.2163	0.0110309	2.59053	3.92511	9.3447	1.17283	0.447603	14.8902	1.79999	7.54471
2	10	65	9.2759	444.064	6.85944	7.91839	1392.91	40.2488	8.29582	0.0934874	0.72882	28.3532	0.0124748	2.77746	4.29699	10.1843	1.27929	0.479045	16.2396	1.95301	8.23125
2	10	70	9.53313	444.872	7.29969	8.56775	1266.13	43.2187	8.90067	0.113563	0.839463	30.4122	0.0139883	2.95281	4.66102	11.0023	1.38307	0.50909	17.5554	2.10022	8.90205
2	10	75	9.77396	445.413	7.72241	9.20634	1160.08	46.0976	9.48543	0.137041	0.960271	32.3977	0.0155746	3.11716	5.0175	11.8	1.48433	0.537894	18.8398	2.24186	9.55817
2	10	80	10	445.776	8.12927	9.83397	1070.29	48.8918	10.0513	0.164462	1.09208	34.3129	0.0172362	3.27094	5.36667	12.5785	1.58321	0.56558	20.094	2.37811	10.2004
2	10	85	10.2126	446.018	8.52158	10.4505	993.48	51.6063	10.5994	0.196444	1.23576	36.1602	0.0189755	3.41449	5.70868	13.3386	1.67979	0.592244	21.3193	2.50909	10.8295
2	10	90	10.4129	446.181	8.9004	11.0556	927.159	54.2452	11.1303	0.233694	1.39222	37.9409	0.0207944	3.54805	6.04366	14.0808	1.77414	0.617964	22.5165	2.63489	11.4459
2	10	95	10.602	446.29	9.26659	11.6492	869.428	56.8115	11.6447	0.277027	1.5624	39.6555	0.0226943	3.67183	6.37167	14.8055	1.86632	0.642804	23.6863	2.75556	12.0499
2	10	100	10.7807	446.363	9.62084	12.2312	818.808	59.3078	12.1429	0.327372	1.74728	41.3042	0.0246764	3.78596	6.69274	15.5131	1.95638	0.666814	24.829	2.87113	12.642
2	10	105	10.9498	446.412	9.96373	12.8014	774.131	61.7363	12.6254	0.385797	1.94787	42.8866	0.0267414	3.89054	7.0069	16.2039	2.04433	0.690038	25.9452	2.98163	13.2223
2	10	110	11.1101	446.445	10.2958	13.3598	734.465	64.0988	13.0924	0.453523	2.16522	44.402	0.0288896	3.98566	7.31416	16.8781	2.1302	0.712512	27.035	3.08707	13.791
2	10	115	11.2621	446.467	10.6174	13.9062	699.057	66.3969	13.5441	0.531946	2.40041	45.8491	0.031121	4.07137	7.61455	17.5359	2.21403	0.734268	28.0987	3.18743	14.3485
2	10	120	11.4064	446.482	10.9291	14.4406	667.297	68.6322	13.9807	0.622662	2.65455	47.2266	0.0334348	4.14773	7.90808	18.1775	2.29583	0.755336	29.1367	3.28271	14.8948
2	10	125	11.5436	446.492	11.231	14.9632	638.679	70.8061	14.4023	0.727495	2.92877	48.5328	0.0358301	4.21476	8.19478	18.8031	2.37562	0.77574	30.1492	3.37291	15.4302
2	10	130	11.674	446.498	11.5237	15.4738	612.786	72.92	14.8091	0.848524	3.22419	49.7657	0.038305	4.2725	8.4747	19.4129	2.45343	0.795506	31.1365	3.458	15.9549
2	10	135	11.7982	446.503	11.8073	15.9725	589.271	74.9751	15.201	0.988116	3.54196	50.923	0.0408572	4.32097	8.74787	20.0071	2.52928	0.814654	32.099	3.53799	16.4692
2	10	140	11.9165	446.506	12.0822	16.4595	567.839	76.9729	15.5783	1.14897	3.8832	52.0022	0.0434837	4.36018	9.01436	20.586	2.6032	0.833207	33.0368	3.61284	16.9732
2	10	145	12.0292	446.508	12.3487	16.9347	548.244	78.9145	15.9409	1.33413	4.249	53.0004	0.0461804	4.39013	9.27423	21.1498	2.67522	0.851184	33.9504	3.68253	17.4673
2	10	150	12.1366	446.509	12.607	17.3985	530.273	80.8013	16.2888	1.54707	4.6404	53.9142	0.0489424	4.41084	9.52756	21.6987	2.74536	0.868603	34.8402	3.74705	17.9517
2	10	155	12.2392	446.51	12.8574	17.8508	513.745	82.6346	16.622	1.79169	5.05836	54.7403	0.0517637	4.4223	9.77442	22.233	2.81366	0.885484	35.7066	3.80635	18.4266
2	10	160	12.3371	446.511	13.1001	18.2918	498.506	84.4156	16.9404	2.07241	5.50372	55.4746	0.0546371	4.42451	10.0149	22.7529	2.88015	0.901842	36.5498	3.86042	18.8925
2	12	30	8.14558	474.522	4.31379	3.96401	3495.41	24.2147	5.015	0.023787	0.267301	17.132	0.00548703	1.77661	2.43984	5.90917	0.73492	0.302804	9.38674	1.16593	4.74324
2	12	35	8.69658	490.095	5.19212	4.84036	2821.62	29.789	6.16576	0.0330816	0.353049	21.0688	0.00706601	2.1683	3.08163	7.38761	0.921711	0.363373	11.7543	1.45223	5.93538
2	12	40	9.19375	500.529	6.01163	5.70174	2354.44	35.1334	7.26738	0.0441122	0.447005	24.8384	0.00872093	2.53645	3.7144	8.8289	1.10405	0.419625	14.067	1.72892	7.09998
2	12	45	9.64656	507.52	6.77447	6.54427	2014.01	40.2258	8.31532	0.0571073	0.549369	28.4244	0.0104456	2.87965	4.33171	10.2215	1.28036	0.471772	16.3054	1.99376	8.22777
2	12	50	10.0619	512.204	7.486	7.36656	1756.42	45.0724	9.31084	0.0723581	0.660672	31.83	0.01224	3.19856	4.93111	11.5627	1.45024	0.520237	18.4643	2.24622	9.31647
2	12	55	10.4452	515.343	8.15229	8.16832	1555.69	49.6907	10.2575	0.0902157	0.781645	35.0667	0.0141071	3.49464	5.5122	12.8537	1.61381	0.565478	20.5452	2.4866	10.3671
2	12	60	10.8005	517.445	8.77899	8.94965	1395.54	54.1009	11.1596	0.111093	0.913141	38.1475	0.0160511	3.76951	6.07549	14.0974	1.77144	0.607916	22.5523	2.71548	11.382
2	12	65	11.1311	518.854	9.37099	9.71078	1265.28	58.3221	12.021	0.135467	1.05609	41.0849	0.0180764	4.02465	6.62178	15.2971	1.92352	0.647908	24.4903	2.93349	12.3636
2	12	70	11.4398	519.798	9.93228	10.4519	1157.61	62.3709	12.845	0.163888	1.21147	43.8893	0.0201872	4.26134	7.15188	16.4557	2.07043	0.685749	26.3638	3.14123	13.3145
2	12	75	11.7288	520.43	10.4661	11.1733	1067.41	66.2612	13.6345	0.196985	1.38031	46.5688	0.0223871	4.48064	7.66652	17.5757	2.21247	0.721672	28.1764	3.33917	14.2365
2	12	80	12	520.854	10.975	11.875	990.936	70.0041	14.3917	0.23548	1.56366	49.1299	0.0246791	4.68339	8.16629	18.6592	2.34992	0.755867	29.9313	3.52772	15.1315
2	12	85	12.2551	521.138	11.4612	12.5572	925.447	73.6087	15.1185	0.280198	1.76263	51.5772	0.0270658	4.87026	8.65167	19.7079	2.48298	0.788484	31.631	3.70719	16.0007
2	12	90	12.4955	521.328	11.9262	13.22	868.858	77.0826	15.8162	0.33208	1.97835	53.9141	0.0295489	5.0418	9.12302	20.723	2.61182	0.819646	33.2775	3.87783	16.8452
2	12	95	12.7224	521.455	12.3716	13.8635	819.571	80.4317	16.4862	0.392205	2.21199	56.1429	0.0321298	5.19846	9.58067	21.7058	2.73658	0.849453	34.8725	4.03983	17.666
2	12	100	12.9368	521.541	12.7984	14.488	776.337	83.6615	17.1292	0.461802	2.46477	58.2651	0.0348093	5.3406	10.0249	22.6572	2.85737	0.877991	36.4174	4.19335	18.4639
2	12	105	13.1398	521.598	13.2077	15.0935	738.173	86.7766	17.7463	0.542277	2.73792	60.2815	0.0375877	5.46855	10.4559	23.578	2.97432	0.905332	37.9135	4.33853	19.2395
2	12	110	13.3321	521.636	13.6004	15.6803	704.289	89.781	18.3381	0.635234	3.03275	62.1923	0.0404647	5.58258	10.8738	24.4691	3.08749	0.93154	39.3619	4.47548	19.9936
2	12	115	13.5145	521.662	13.9773	16.2488	674.048	92.6785	18.9052	0.742503	3.35056	63.9973	0.0434394	5.68292	11.2791	25.331	3.197	0.95667	40.7637	4.60431	20.7267
2	12	120	13.6877	521.679	14.339	16.7991	646.931	95.4726	19.4482	0.86617	3.69269	65.6958	0.0465104	5.76981	11.6717	26.1646	3.30292	0.980774	42.12	4.72512	21.4395
2	12	125	13.8523	521.691	14.6863	17.3316	622.509	98.1668	19.9676	1.00861	4.06049	67.2867	0.0496754	5.84342	12.052	26.9705	3.40533	1.0039	43.4318	4.83798	22.1325
2	12	130	14.0088	521.698	15.0198	17.8467	600.427	100.764	20.4638	1.17253	4.45533	68.7685	0.0529316	5.90394	12.4203	27.7494	3.50433	1.02609	44.7	4.94297	22.8064
2	12	135	14.1578	521.703	15.34	18.3446	580.387	103.268	20.9373	1.36099	4.87856	70.1394	0.0562751	5.95153	12.7766	28.5019	3.6	1.04738	45.9259	5.04017	23.4618
2	12	140	14.2998	521.707	15.6475	18.8259	562.14	105.681	21.3884	1.57748	5.33148	71.397	0.0597014	5.98635	13.1214	29.2289	3.69241	1.06781	47.1104	5.12965	24.0992
2	12	145	14.435	521.709	15.9429	19.2908	545.474	108.006	21.8174	1.82595	5.81537	72.5386	0.0632044	6.00852	13.4548	29.9308	3.78166	1.08743	48.2546	5.21145	24.7194
2	12	150	14.564	521.711	16.2265	19.7398	530.207	110.246	22.2246	2.11083	6.33141	73.5611	0.0667774	6.01819	13.7771	30.6085	3.86783	1.10625	49.3596	5.28563	25.3228
2	12	155	14.687	521.712	16.4988	20.1733	516.186	112.404	22.6101	2.43716	6.88066	74.4608	0.0704118	6.01546	14.0885	31.2625	3.95101	1.12432	50.4264	5.35223	25.9103
2	12	160	14.8045	521.713	16.7604	20.5918	503.277	114.483	22.9743	2.81056	7.46404	75.2336	0.0740979	6.00044	14.3895	31.8936	4.03127	1.14167	51.456	5.41129	26.4823
2	14	30	9.50317	542.921	5.76741	4.85756	3112.1	34.0363	7.04912	0.0334351	0.37572	24.0808	0.0077126	2.49721	3.61823	8.57214	1.06813	0.40151	13.66	1.69136	6.88078
2	14	35	10.146	560.74	6.90335	5.8887	2534.72	41.638	8.61827	0.0462402	0.493479	29.4492	0.00987661	3.03077	4.54302	10.6544	1.33153	0.479138	17.0081	2.09441	8.56003
2	14	40	10.726	572.678	7.95056	6.88866	2133.23	48.8452	10.1037	0.0613283	0.621462	34.5323	0.0121245	3.52637	5.44488	12.6619	1.5857	0.550351	20.2429	2.47952	10.1824
2	14	45	11.2543	580.677	8.91401	7.85429	1839.79	55.6388	11.5014	0.0789886	0.759866	39.3155	0.0144479	3.98301	6.3154	14.5808	1.82875	0.615579	23.3406	2.84406	11.7368
2	14	50	11.7389	586.036	9.80243	8.78521	1617.11	62.0368	12.8153	0.0995923	0.909336	43.8102	0.0168469	4.40244	7.15203	16.4096	2.06041	0.675493	26.2976	3.18781	13.2218
2	14	55	12.1861	589.626	10.6251	9.68213	1443.12	68.0714	14.0518	0.123587	1.07078	48.0379	0.0193253	4.78732	7.95506	18.1522	2.28115	0.730783	29.1192	3.51162	14.6406
2	14	60	12.6005	592.032	11.3905	10.5461	1303.98	73.7767	15.2182	0.151496	1.24524	52.0213	0.0218887	5.14042	8.72593	19.8144	2.49168	0.782067	31.8141	3.81669	15.9977
2	14	65	12.9863	593.644	12.1058	11.3781	1190.59	79.184	16.3209	0.183924	1.43385	55.7811	0.0245424	5.46427	9.46641	21.4022	2.69275	0.829863	34.3912	4.10423	17.2979
2	14	70	13.3464	594.724	12.7767	12.1792	1096.72	84.3206	17.3654	0.221563	1.63781	59.3348	0.0272915	5.761	10.1782	22.9208	2.88506	0.874594	36.8587	4.37535	18.5455
2	14	75	13.6835	595.447	13.4082	12.9501	1017.97	89.2088	18.3564	0.265205	1.85833	62.6965	0.0301402	6.03238	10.8628	24.375	3.06919	0.916601	39.2236	4.63096	19.7441
2	14	80	14	595.932	14.004	13.6915	951.163	93.8673	19.2976	0.315752	2.09669	65.8774	0.0330918	6.27987	11.5215	25.7686	3.24562	0.956159	41.492	4.87184	20.8968
2	14	85	14.2976	596.257	14.5672	14.4043	893.917	98.3115	20.1922	0.374231	2.35416	68.8863	0.0361489	6.5047	12.1555	27.1049	3.41478	0.993491	43.6686	5.09862	22.0062
2	14	90	14.5781	596.474	15.1004	15.0891	844.441	102.554	21.0427	0.441816	2.63209	71.7299	0.0393132	6.70785	12.7655	28.3864	3.577	1.02878	45.7577	5.31185	23.0746
2	14	95	14.8428	596.62	15.6057	15.7465	801.352	106.607	21.8513	0.519841	2.93184	74.4137	0.0425858	6.8902	13.3524	29.6157	3.73258	1.06218	47.7629	5.51199	24.1037
2	14	100	15.093	596.718	16.0851	16.3773	763.569	110.479	22.6199	0.609829	3.25483	76.9415	0.0459671	7.05249	13.917	30.7947	3.8818	1.09382	49.6873	5.69942	25.0953
2	14	105	15.3297	596.783	16.5402	16.9822	730.235	114.178	23.3501	0.713512	3.60248	79.3167	0.0494568	7.19536	14.4599	31.9255	4.02488	1.12381	51.534	5.87452	26.051
2	14	110	15.5541	596.827	16.9723	17.5618	700.664	117.713	24.0434	0.832866	3.97629	81.5414	0.0530539	7.31941	14.9817	33.0097	4.16206	1.15225	53.3056	6.03759	26.9721
2	14	115	15.7669	596.857	17.3827	18.117	674.301	121.091	24.701	0.970136	4.37775	83.6173	0.0567568	7.42516	15.483	34.049	4.29353	1.17924	55.0048	6.18894	27.86
2	14	120	15.969	596.876	17.7727	18.6485	650.691	124.319	25.3243	1.12788	4.8084	85.5453	0.0605631	7.51311	15.9646	35.0449	4.41951	1.20486	56.6339	6.32884	28.7161
2	14	125	16.161	596.889	18.1433	19.1571	629.458	127.403	25.9143	1.30899	5.26977	87.3258	0.0644696	7.58369	16.4269	35.9991	4.54018	1.22917	58.1954	6.45754	29.5416
2	14	130	16.3437	596.898	18.4955	19.6435	610.292	130.348	26.4719	1.51678	5.7634	88.9587	0.0684721	7.63731	16.8705	36.9131	4.65574	1.25226	59.6916	6.5753	30.3378
2	14	135	16.5175	596.904	18.8303	20.1085	592.931	133.161	26.9982	1.75497	6.29079	90.4431	0.0725655	7.67437	17.2962	37.7882	4.76638	1.27418	61.125	6.68232	31.1059
2	14	140	16.6831	596.908	19.1485	20.553	577.156	135.848	27.4939	2.02779	6.8534	91.7779	0.0767437	7.69521	17.7044	38.626	4.87226	1.295	62.4976	6.77883	31.8471
2	14	145	16.8408	596.911	19.4509	20.9776	562.779	138.414	27.9599	2.34002	7.45263	92.9611	0.080999	7.70016	18.0957	39.4277	4.97358	1.31477	63.8117	6.86502	32.5627
2	14	150	16.9913	596.913	19.7384	21.3831	549.641	140.863	28.3967	2.69705	8.08974	93.9902	0.0853226	7.68954	18.4707	40.1949	5.0705	1.33354	65.0696	6.94107	33.2538
2	14	155	17.1349	596.914	20.0117	21.7703	537.606	143.202	28.805	3.10491	8.76588	94.8621	0.0897038	7.66362	18.83	40.9288	5.1632	1.35137	66.2733	7.00713	33.9216
2	14	160	17.2719	596.915	20.2716	22.1399	526.556	145.434	29.1854	3.5704	9.48196	95.5731	0.0941304	7.62267	19.1742	41.6306	5.25183	1.36831	67.425	7.06335	34.5673
2	16	30	10.8608	611.321	7.40241	5.76275	2838.07	45.6205	9.44826	0.0448146	0.503595	32.2767	0.0103376	3.34713	5.0795	11.8069	1.47349	0.511651	18.8715	2.3296	9.47726
2	16	35	11.5954	631.384	8.80821	6.93241	2333.61	55.4776	11.4828	0.0616096	0.657502	39.2376	0.0131594	4.03814	6.33771	14.5839	1.82505	0.606948	23.3536	2.86686	11.7171
2	16	40	12.2583	644.827	10.0874	8.05017	1981.88	64.7111	13.3856	0.081249	0.823326	45.7492	0.0160628	4.67181	7.55028	17.2292	2.1601	0.693207	27.6328	3.37391	13.8553
2	16	45	12.8621	653.833	11.2493	9.11462	1724.08	73.3135	15.1551	0.104081	1.00125	51.8048	0.0190376	5.24829	8.70742	19.7285	2.47666	0.771185	31.6838	3.84815	15.8804
2	16	50	13.4159	659.867	12.3075	10.1272	1527.91	81.3237	16.7995	0.130555	1.19204	57.4306	0.0220845	5.77113	9.80734	22.0839	2.77488	0.841898	35.508	4.29011	17.7937
2	16	55	13.9269	663.91	13.2755	11.0903	1374.27	88.7961	18.33	0.161213	1.39678	62.6633	0.025209	6.24484	10.8519	24.3038	3.05584	0.90634	39.1178	4.70167	19.6021
2	16	60	14.4006	666.619	14.1654	12.0064	1251.15	95.7851	19.758	0.196689	1.61671	67.5399	0.0284183	6.67387	11.8442	26.3989	3.32087	0.965381	42.5293	5.08501	21.3139
2	16	65	14.8414	668.434	14.9873	12.8778	1150.66	102.34	21.0936	0.237708	1.85315	72.0931	0.0317193	7.06218	12.7877	28.3795	3.57128	1.01974	45.7582	5.44225	22.9372
2	16	70	15.253	669.65	15.7495	13.7066	1067.38	108.502	22.3454	0.285102	2.10749	76.3506	0.0351181	7.41311	13.6856	30.2545	3.80823	1.07001	48.8184	5.77527	24.4792
2	16	75	15.6383	670.464	16.4586	14.4945	997.464	114.306	23.5206	0.339815	2.38114	80.3349	0.0386195	7.72946	14.5408	32.0319	4.03273	1.11667	51.7221	6.08567	25.9462
2	16	80	16	671.01	17.12	15.2432	938.132	119.781	24.6251	0.402922	2.67552	84.0643	0.0422275	8.01357	15.3557	33.7183	4.24564	1.16008	54.4797	6.37481	27.3435
2	16	85	16.3401	671.376	17.7383	15.9542	887.302	124.953	25.664	0.475643	2.99211	87.5536	0.0459448	8.26739	16.1323	35.3193	4.44767	1.20058	57.0998	6.64382	28.6755
2	16	90	16.6607	671.621	18.317	16.629	843.395	129.841	26.6414	0.559368	3.3324	90.8148	0.0497731	8.49258	16.8725	36.8398	4.63946	1.23842	59.5902	6.89371	29.9461
2	16	95	16.9632	671.785	18.8595	17.2691	805.19	134.463	27.561	0.655674	3.69793	93.8578	0.0537134	8.6906	17.578	38.2841	4.82154	1.27381	61.9575	7.12533	31.1588
2	16	100	17.2491	671.895	19.3683	17.8759	771.731	138.836	28.4259	0.766357	4.09026	96.6906	0.0577658	8.86269	18.2503	39.6561	4.99442	1.30695	64.2077	7.33946	32.3166
2	16	105	17.5197	671.969	19.8458	18.4507	742.258	142.973	29.2389	0.893456	4.51101	99.32	0.0619296	9.01	18.8907	40.9592	5.15855	1.338	66.3465	7.53679	33.4224
2	16	110	17.7761	672.018	20.2943	18.9949	716.161	146.888	30.0025	1.03929	4.96181	101.751	0.0662033	9.13352	19.5006	42.1968	5.31435	1.36712	68.3789	7.71796	34.4789
2	16	115	18.0193	672.051	20.7156	19.5098	692.944	150.593	30.7191	1.20649	5.44432	103.989	0.0705848	9.23419	20.0812	43.372	5.4622	1.39442	70.3098	7.88354	35.4884
2	16	120	18.2503	672.073	21.1114	19.9969	672.201	154.099	31.3907	1.39806	5.96024	106.037	0.0750708	9.31285	20.6338	44.4876	5.60249	1.42003	72.1439	8.0341	36.4535
2	16	125	18.4697	672.088	21.4833	20.4574	653.597	157.416	32.0192	1.61737	6.51124	107.898	0.0796575	9.37028	21.1595	45.5464	5.73556	1.44406	73.8855	8.17013	37.3763
2	16	130	18.6785	672.098	21.8329	20.8925	636.852	160.555	32.6065	1.86828	7.09901	109.574	0.0843398	9.40719	21.6596	46.5511	5.86177	1.46661	75.5391	8.29211	38.259
2	16	135	18.8771	672.105	22.1614	21.3035	621.733	163.524	33.1542	2.15513	7.72518	111.066	0.0891115	9.42424	22.135	47.5044	5.98144	1.48778	77.1086	8.40049	39.1039
2	16	140	19.0663	672.109	22.4703	21.6917	608.04	166.333	33.6637	2.48284	8.39133	112.373	0.0939653	9.42204	22.5869	48.4085	6.09488	1.50764	78.598	8.49567	39.9129
2	16	145	19.2467	672.112	22.7606	22.058	595.606	168.99	34.1363	2.85694	9.09895	113.497	0.0988921	9.40116	23.0164	49.266	6.20239	1.52629	80.0111	8.57803	40.688
2	16	150	19.4186	672.114	23.0335	22.4038	584.288	171.503	34.5734	3.28369	9.84938	114.434	0.103881	9.36212	23.4244	50.0791	6.30428	1.54379	81.3515	8.64791	41.4311
2	16	155	19.5827	672.116	23.2901	22.73	573.961	173.88	34.976	3.77008	10.6438	115.184	0.108921	9.3054	23.812	50.8499	6.40081	1.56022	82.6229	8.70565	42.1442
2	16	160	19.7393	672.117	23.5313	23.0376	564.52	176.127	35.345	4.32394	11.4831	115.744	0.113997	9.23145	24.1801	51.5806	6.49225	1.57564	83.8285	8.75152	42.829
2	18	30	12.2184	679.721	9.20043	6.66447	2637.46	58.9099	12.2006	0.0578693	0.650294	41.679	0.0133489	4.32217	6.83153	15.6151	1.95124	0.631905	25.0298	3.08101	12.5341
2	18	35	13.0449	702.029	10.8799	7.95239	2190.47	71.1904	14.7351	0.0790592	0.843724	50.3507	0.0168865	5.18186	8.46736	19.162	2.40045	0.744916	30.7748	3.7668	15.3952
2	18	40	13.7906	716.975	12.3866	9.1638	1878.07	82.5461	17.0748	0.103642	1.05024	58.358	0.0204899	5.9594	10.0241	22.4975	2.8229	0.845737	36.1902	4.40557	18.0919
2	18	45	14.4698	726.989	13.7365	10.3002	1648.51	92.994	19.2234	0.132021	1.27003	65.7115	0.0241481	6.65717	11.4917	25.61	3.21693	0.935595	41.2543	4.99536	20.6147
2	18	50	15.0929	733.699	14.9495	11.3659	1473.42	102.606	21.1958	0.164721	1.504	72.46	0.0278639	7.28142	12.8705	28.5084	3.58356	1.01596	45.9785	5.53819	22.9703
2	18	55	15.6678	738.194	16.0447	12.3656	1336.01	111.468	23.0101	0.202375	1.75341	78.6628	0.0316455	7.83931	14.1652	31.2089	3.92485	1.0882	50.3872	6.03748	25.1714
2	18	60	16.2007	741.206	17.0386	13.3038	1225.72	119.663	24.6833	0.245719	2.01972	84.3763	0.0355025	8.33755	15.3818	33.729	4.24305	1.15352	54.5074	6.49694	27.232
2	18	65	16.6966	743.224	17.945	14.1845	1135.6	127.262	26.2305	0.295597	2.30445	89.6499	0.0394439	8.78203	16.5263	36.0852	4.54028	1.21287	58.3647	6.91997	29.1653
2	18	70	17.1596	744.576	18.7751	15.0112	1060.86	134.329	27.6644	0.352967	2.60916	94.5249	0.0434775	9.17771	17.6042	38.2921	4.81841	1.26705	61.9818	7.30957	30.9826
2	18	75	17.5931	745.482	19.5379	15.787	998.131	140.914	28.9957	0.418917	2.93542	99.0352	0.0476094	9.52872	18.6203	40.3621	5.07904	1.31668	65.3781	7.6683	32.6938
2	18	80	18	746.088	20.2407	16.5147	944.918	147.06	30.2331	0.494681	3.28483	103.209	0.0518443	9.83855	19.5787	42.3056	5.32353	1.36229	68.5701	7.99833	34.3073
2	18	85	18.3827	746.495	20.8896	17.1969	899.376	152.804	31.3842	0.58166	3.65902	107.068	0.0561855	10.1101	20.4831	44.1319	5.55306	1.40428	71.5723	8.30153	35.8303
2	18	90	18.7432	746.767	21.4898	17.836	860.092	158.176	32.4554	0.681439	4.05963	110.633	0.0606352	10.3459	21.3366	45.8487	5.76864	1.44302	74.397	8.57952	37.2692
2	18	95	19.0836	746.95	22.0455	18.4345	825.975	163.204	33.452	0.795823	4.48835	113.92	0.0651945	10.5482	22.1423	47.4632	5.97118	1.47881	77.0555	8.83373	38.6295
2	18	100	19.4052	747.072	22.5605	18.9945	796.164	167.912	34.3791	0.926855	4.94688	116.94	0.0698637	10.7188	22.9026	48.9817	6.1615	1.51189	79.5577	9.06542	39.9163
2	18	105	19.7097	747.154	23.0381	19.5182	769.975	172.322	35.2408	1.07686	5.43699	119.708	0.074642	10.8595	23.6201	50.4098	6.34033	1.5425	81.9128	9.27577	41.1341
2	18	110	19.9981	747.209	23.4812	20.0077	746.856	176.453	36.0411	1.24847	5.96047	122.231	0.079528	10.9718	24.2971	51.753	6.50836	1.57083	84.1293	9.46581	42.2872
2	18	115	20.2718	747.246	23.8924	20.4649	726.358	180.323	36.7835	1.44467	6.51911	124.518	0.0845192	11.0572	24.9356	53.0161	6.66622	1.59707	86.2151	9.63652	43.3796
2	18	120	20.5316	747.271	24.2742	20.8918	708.112	183.949	37.4711	1.66886	7.11476	126.577	0.0896123	11.1168	25.5379	54.2039	6.81452	1.62137	88.1777	9.7888	44.4151
2	18	125	20.7785	747.287	24.6287	21.2902	691.813	187.346	38.1071	1.92488	7.74923	128.413	0.0948029	11.1519	26.1057	55.3207	6.95381	1.64388	90.0241	9.92345	45.3973
2	18	130	21.0133	747.298	24.9578	21.6619	677.207	190.529	38.6939	2.21707	8.42434	130.031	0.100085	11.1634	26.641	56.3707	7.08463	1.66473	91.761	10.0413	46.3294
2	18	135	21.2368	747.306	25.2635	22.0085	664.078	193.512	39.2342	2.55035	9.14187	131.433	0.105453	11.1525	27.1455	57.3577	7.20747	1.68405	93.3947	10.1429	47.2148
2	18	140	21.4496	747.311	25.5473	22.3317	652.247	196.307	39.73	2.93025	9.90349	132.623	0.110898	11.1199	27.621	58.2854	7.32282	1.70196	94.9312	10.2291	48.0564
2	18	145	21.6525	747.314	25.811	22.6328	641.559	198.926	40.1835	3.36304	10.7108	133.602	0.11641	11.0665	28.0691	59.1575	7.43112	1.71854	96.3762	10.3003	48.8572
2	18	150	21.846	747.316	26.0559	22.9134	631.882	201.38	40.5963	3.85573	11.5652	134.37	0.121978	10.9931	28.4913	59.9771	7.53279	1.73391	97.7351	10.3572	49.6199
2	18	155	22.0305	747.318	26.2833	23.1748	623.102	203.68	40.9703	4.41621	12.468	134.925	0.127588	10.9002	28.8891	60.7474	7.62824	1.74816	99.0129	10.4001	50.3473
2	18	160	22.2067	747.319	26.4946	23.4181	615.123	205.835	41.3066	5.05326	13.42	135.267	0.133225	10.7885	29.2638	61.4714	7.71785	1.76135	100.214	10.4297	51.0417
2	20	30	13.576	748.12	11.1417	7.54972	2488.84	73.8178	15.2881	0.0725138	0.814858	52.2264	0.016727	5.41594	8.87601	19.9869	2.5001	0.760878	32.1239	3.9436	16.0433
2	20	35	14.4943	772.673	13.0904	8.9329	2088.71	88.6246	18.3436	0.0984203	1.05035	62.6814	0.0210219	6.45087	10.9256	24.3601	3.05398	0.891117	39.2308	4.78862	19.5715
2	20	40	15.3229	789.124	14.8126	10.2119	1808.52	102.13	21.1256	0.12823	1.2994	72.2031	0.025351	7.37322	12.8502	28.4169	3.56758	1.00551	45.8402	5.56474	22.8521
2	20	45	16.0776	800.146	16.3328	11.3927	1602.2	114.391	23.6465	0.162398	1.56226	80.8313	0.0297045	8.18894	14.6416	32.1534	4.04016	1.10593	51.9411	6.27168	25.8817
2	20	50	16.7699	807.53	17.6794	12.4832	1444.53	125.529	25.9312	0.201521	1.84001	88.6483	0.034089	8.90816	16.3042	35.5894	4.47418	1.1944	57.5622	6.91377	28.6756
2	20	55	17.4087	812.478	18.8782	13.4912	1320.59	135.672	28.0064	0.246318	2.13415	95.7434	0.0385169	9.54151	17.847	38.7522	4.87312	1.27279	62.7451	7.49676	31.2554
2	20	60	18.0008	815.793	19.9513	14.4238	1221.01	144.939	29.8971	0.297623	2.44635	102.199	0.0430017	10.0987	19.2804	41.6693	5.24056	1.34264	67.5329	8.02641	33.6429
2	20	65	18.5518	818.014	20.9167	15.2871	1139.6	153.434	31.6247	0.356386	2.77835	108.086	0.0475554	10.588	20.614	44.3658	5.57972	1.40522	71.9648	8.50791	35.8579
2	20	70	19.0663	819.502	21.7891	16.0862	1072.11	161.242	33.207	0.423685	3.13191	113.463	0.0521883	11.0165	21.8566	46.8634	5.89341	1.46155	76.075	8.94574	37.9177
2	20	75	19.5479	820.499	22.5801	16.826	1015.49	168.437	34.6591	0.50074	3.50877	118.379	0.0569085	11.3899	23.0156	49.1806	6.18403	1.51244	79.8927	9.34372	39.8369
2	20	80	20	821.167	23.2995	17.5104	967.531	175.079	35.9934	0.588933	3.91069	122.873	0.0617221	11.7131	24.0977	51.3332	6.45362	1.55856	83.443	9.70509	41.6281
2	20	85	20.4252	821.614	23.9551	18.1433	926.564	181.219	37.2204	0.689825	4.33945	126.979	0.0666337	11.9902	25.1085	53.3347	6.70393	1.60045	86.7475	10.0326	43.302
2	20	90	20.8258	821.914	24.5536	18.7282	891.315	186.9	38.3492	0.805188	4.79685	130.724	0.0716464	12.2247	26.0531	55.197	6.93651	1.63856	89.8251	10.3288	44.8681
2	20	95	21.204	822.115	25.1006	19.2685	860.794	192.162	39.3875	0.937028	5.28473	134.133	0.0767622	12.4198	26.9361	56.9305	7.15269	1.67329	92.6925	10.5957	46.3347
2	20	100	21.5614	822.25	25.601	19.7671	834.217	197.037	40.3423	1.08762	5.80494	137.224	0.0819819	12.578	27.7615	58.5447	7.3537	1.70495	95.3648	10.8353	47.7093
2	20	105	21.8996	822.34	26.0591	20.2271	810.962	201.557	41.2195	1.25955	6.3594	140.017	0.0873053	12.7019	28.5332	60.048	7.54063	1.73384	97.8557	11.0493	48.9987
2	20	110	22.2201	822.4	26.4787	20.6512	790.521	205.748	42.0248	1.45574	6.95005	142.524	0.0927316	12.7934	29.2546	61.4483	7.7145	1.76021	100.178	11.2391	50.2092
2	20	115	22.5242	822.441	26.8631	21.042	772.485	209.635	42.7629	1.67952	7.57884	144.76	0.0982584	12.8546	29.9291	62.7528	7.87622	1.78429	102.342	11.4063	51.3465
2	20	120	22.8128	822.468	27.2153	21.4019	756.512	213.242	43.4384	1.93463	8.24777	146.734	0.103883	12.8871	30.5597	63.9682	8.02665	1.80629	104.361	11.5521	52.416
2	20	125	23.0872	822.486	27.5382	21.7333	742.323	216.589	44.0552	2.22533	8.9588	148.457	0.109601	12.8925	31.1491	65.1005	8.16658	1.82638	106.243	11.6778	53.4228
2	20	130	23.3481	822.498	27.8342	22.0383	729.681	219.695	44.6171	2.55645	9.71391	149.935	0.115406	12.8723	31.7002	66.1557	8.29677	1.84474	107.997	11.7843	54.3714
2	20	135	23.5964	822.506	28.1055	22.3188	718.388	222.578	45.1272	2.93342	10.515	151.175	0.121293	12.8276	32.2155	67.139	8.41789	1.8615	109.634	11.8726	55.2664
2	20	140	23.8329	822.512	28.3543	22.5768	708.277	225.255	45.5887	3.36236	11.3639	152.181	0.127252	12.7597	32.6973	68.0554	8.53059	1.87682	111.16	11.9437	56.1118
2	20	145	24.0583	822.515	28.5824	22.814	699.205	227.741	46.0042	3.85019	12.2623	152.955	0.133273	12.6696	33.1478	68.9098	8.63547	1.89081	112.584	11.9983	56.9114
2	20	150	24.2733	822.518	28.7916	23.0321	691.049	230.051	46.376	4.40467	13.2118	153.5	0.139344	12.5582	33.5692	69.7063	8.73308	1.90358	113.912	12.0372	57.669
2	20	155	24.4784	822.519	28.9834	23.2324	683.704	232.196	46.7063	5.0345	14.2135	153.815	0.145451	12.4263	33.9633	70.449	8.82394	1.91525	115.152	12.0611	58.3879
2	20	160	24.6742	822.521	29.1592	23.4166	677.079	234.19	46.9968	5.74937	15.2687	153.9	0.151577	12.2747	34.3321	71.1418	8.90853	1.9259	116.308	12.0704	59.0714
3	10	70	9.53313	444.872	5.51615	5.94386	1987.96	32.5709	6.70781	0.0855842	0.632645	22.9195	0.010542	2.22533	3.45611	8.19016	1.01861	0.383788	13.0487	1.56342	6.62674
3	10	75	9.77396	445.413	5.86547	6.42961	1806.52	34.9201	7.18547	0.103813	0.727431	24.5421	0.0117982	2.36133	3.74078	8.83142	1.0993	0.407597	14.0791	1.67786	7.15355
3	10	80	10	445.776	6.2056	6.91314	1653.27	37.2252	7.6529	0.125218	0.831488	26.1252	0.0131233	2.49043	4.02263	9.46406	1.17898	0.430754	15.0964	1.78928	7.67478
3	10	85	10.2126	446.018	6.53738	7.39416	1522.42	39.489	8.11063	0.150318	0.945601	27.6697	0.01452	2.61275	4.30168	10.0884	1.25768	0.453321	16.1011	1.89771	8.19072
3	10	90	10.4129	446.181	6.86144	7.87238	1409.65	41.7136	8.55902	0.179707	1.07059	29.1759	0.0159905	2.72839	4.57792	10.7047	1.33543	0.475345	17.0934	2.00314	8.70159
3	10	95	10.602	446.29	7.17831	8.34752	1311.64	43.9004	8.9983	0.214069	1.20733	30.6434	0.0175367	2.83737	4.85131	11.3131	1.41224	0.496865	18.0735	2.10556	9.20752
3	10	100	10.7807	446.363	7.48836	8.81929	1225.82	46.0507	9.42863	0.254194	1.35671	32.0715	0.0191604	2.93968	5.12178	11.9135	1.48811	0.51791	19.0413	2.20493	9.70859
3	10	105	10.9498	446.412	7.79192	9.28744	1150.17	48.1652	9.85006	0.30099	1.51968	33.4591	0.020863	3.03531	5.38927	12.506	1.56304	0.538503	19.9968	2.3012	10.2048
3	10	110	11.1101	446.445	8.08925	9.75171	1083.07	50.2445	10.2626	0.355498	1.69723	34.8049	0.0226454	3.1242	5.65369	13.0905	1.63702	0.558664	20.9399	2.39431	10.6962
3	10	115	11.2621	446.467	8.38055	10.2119	1023.22	52.289	10.6663	0.418918	1.89038	36.1071	0.0245084	3.20629	5.91496	13.667	1.71003	0.578408	21.8704	2.4842	11.1828
3	10	120	11.4064	446.482	8.66601	10.6678	969.577	54.2991	11.061	0.492626	2.10018	37.3638	0.0264523	3.28152	6.17299	14.2354	1.78207	0.59775	22.7882	2.5708	11.6646
3	10	125	11.5436	446.492	8.94579	11.1191	921.267	56.2752	11.4466	0.578197	2.32772	38.5728	0.028477	3.3498	6.42773	14.7956	1.85313	0.616702	23.6932	2.65404	12.1416
3	10	130	11.674	446.498	9.22003	11.5659	877.576	58.2174	11.8232	0.67744	2.57411	39.7317	0.0305817	3.41106	6.67909	15.3476	1.92319	0.635273	24.5851	2.73385	12.6137
3	10	135	11.7982	446.503	9.48886	12.0078	837.908	60.1262	12.1905	0.792419	2.84047	40.8377	0.0327654	3.4652	6.92703	15.8913	1.99225	0.653475	25.464	2.81015	13.0811
3	10	140	11.9165	446.506	9.7524	12.4448	801.761	62.0018	12.5484	0.925494	3.12793	41.8879	0.0350262	3.51213	7.17149	16.4267	2.0603	0.671314	26.3298	2.88287	13.5438
3	10	145	12.0292	446.508	10.0108	12.8768	768.711	63.8444	12.8967	1.07935	3.43758	42.879	0.0373614	3.55176	7.41244	16.9537	2.12734	0.688801	27.1823	2.95193	14.0018
3	10	150	12.1366	446.509	10.2641	13.3036	738.399	65.6545	13.2353	1.25706	3.77052	43.8076	0.0397677	3.58399	7.64984	17.4725	2.19336	0.705943	28.0216	3.01724	14.4552
3	10	155	12.2392	446.51	10.5124	13.7252	710.515	67.4322	13.564	1.46207	4.12777	44.6696	0.0422407	3.60872	7.88367	17.9829	2.25836	0.722747	28.8476	3.07872	14.9042
3	10	160	12.3371	446.511	10.7559	14.1415	684.797	69.178	13.8825	1.69832	4.51026	45.461	0.0447748	3.62586	8.11391	18.4849	2.32234	0.73922	29.6604	3.13629	15.3487
3	10	165	12.4306	446.511	10.9946	14.5525	661.015	70.8922	14.1906	1.97024	4.91883	46.1772	0.0473633	3.6353	8.34055	18.9787	2.3853	0.75537	30.4599	3.18985	15.7889
3	10	170	12.5199	446.511	11.2286	14.9582	638.97	72.5751	14.488	2.28278	5.35416	46.8132	0.049998	3.63695	8.56358	19.4642	2.44724	0.771204	31.2463	3.23931	16.2249
3	10	175	12.6053	446.511	11.4581	15.3584	618.49	74.2272	14.7743	2.64151	5.81672	47.3639	0.0526694	3.63073	8.78302	19.9415	2.50817	0.786727	32.0194	3.28457	16.657
3	10	180	12.6869	446.512	11.6831	15.7531	599.424	75.8489	15.0493	3.05258	6.30675	47.8237	0.0553659	3.61655	8.99886	20.4107	2.56809	0.801947	32.7796	3.32554	17.0851
3	10	185	12.765	446.512	11.9037	16.1424	581.639	77.4404	15.3124	3.52282	6.82418	48.1867	0.0580741	3.59435	9.21111	20.8717	2.62701	0.816869	33.5267	3.36211	17.5096
3	10	190	12.8397	446.512	12.12	16.5263	565.017	79.0023	15.5632	4.0597	7.36856	48.4468	0.0607786	3.56408	9.4198	21.3246	2.68494	0.8315	34.2609	3.39419	17.9305
3	10	195	12.9112	446.512	12.332	16.9046	549.454	80.535	15.8013	4.67132	7.93901	48.5976	0.0634615	3.52572	9.62494	21.7697	2.74188	0.845845	34.9823	3.42168	18.348
3	10	200	12.9797	446.512	12.5399	17.2775	534.86	82.0388	16.0262	5.36641	8.53414	48.6328	0.0661027	3.47927	9.82656	22.2068	2.79783	0.85991	35.6911	3.44449	18.7623
3	12	70	11.4398	519.798	7.66021	7.4467	1758.83	47.9829	9.88183	0.126081	0.932001	33.7647	0.0155303	3.27831	5.41984	12.5159	1.55918	0.527713	20.0226	2.38916	10.1267
3	12	75	11.7288	520.43	8.12344	8.02703	1605.24	51.3042	10.5568	0.15252	1.06873	36.0569	0.0173337	3.46924	5.84944	13.4577	1.67776	0.558933	21.5438	2.55679	10.9009
3	12	80	12	520.854	8.57177	8.6009	1475.34	54.5448	11.2135	0.183478	1.21835	38.2803	0.0192291	3.64913	6.2724	14.3815	1.79417	0.589111	23.0372	2.71898	11.6625
3	12	85	12.2551	521.138	9.00648	9.16803	1364.31	57.7093	11.8529	0.219675	1.3819	40.4366	0.0212196	3.81829	6.68882	15.2881	1.90849	0.618342	24.5038	2.87581	12.4123
3	12	90	12.4955	521.328	9.42857	9.72814	1268.51	60.8016	12.4756	0.26194	1.56049	42.5267	0.0233077	3.9769	7.09876	16.178	2.02077	0.646698	25.9443	3.02734	13.1507
3	12	95	12.7224	521.455	9.83883	10.281	1185.18	63.8244	13.0821	0.311224	1.75526	44.5507	0.0254957	4.12509	7.50222	17.0515	2.13105	0.674237	27.359	3.17358	13.8779
3	12	100	12.9368	521.541	10.2379	10.8263	1112.15	66.78	13.6728	0.368618	1.96742	46.5082	0.0277854	4.26296	7.89916	17.9088	2.23936	0.701006	28.7483	3.31452	14.5943
3	12	105	13.1398	521.598	10.6263	11.3638	1047.72	69.6702	14.248	0.435377	2.19819	48.3981	0.030178	4.39053	8.28954	18.75	2.3457	0.727044	30.1123	3.45013	15.2998
3	12	110	13.3321	521.636	11.0045	11.8934	990.539	72.4963	14.8076	0.512939	2.44888	50.2191	0.0326744	4.50782	8.6733	19.5752	2.45008	0.752382	31.4509	3.58037	15.9948
3	12	115	13.5145	521.662	11.3729	12.4148	939.509	75.2597	15.352	0.602951	2.72082	51.9691	0.035275	4.61483	9.05037	20.3845	2.55252	0.777048	32.7644	3.7052	16.6793
3	12	120	13.6877	521.679	11.7317	12.9279	893.744	77.9614	15.8811	0.7073	3.01539	53.6461	0.0379796	4.71153	9.42071	21.1779	2.653	0.801067	34.0527	3.82456	17.3534
3	12	125	13.8523	521.691	12.0813	13.4327	852.511	80.6024	16.3949	0.828147	3.33397	55.2475	0.0407873	4.79789	9.78428	21.9556	2.75154	0.824461	35.3159	3.9384	18.0172
3	12	130	14.0088	521.698	12.422	13.9289	815.207	83.1837	16.8935	0.967957	3.67801	56.7704	0.0436966	4.87387	10.1411	22.7175	2.84814	0.847248	36.5539	4.04665	18.6708
3	12	135	14.1578	521.703	12.754	14.4166	781.326	85.7063	17.3768	1.12955	4.04892	58.2116	0.0467051	4.93943	10.491	23.4638	2.94281	0.869447	37.767	4.14925	19.3145
3	12	140	14.2998	521.707	13.0776	14.8956	750.444	88.1711	17.8447	1.31612	4.44814	59.5676	0.0498098	4.99451	10.8341	24.1945	3.03556	0.891076	38.9553	4.24613	19.9484
3	12	145	14.435	521.709	13.393	15.3661	722.203	90.579	18.2971	1.53133	4.87706	60.8345	0.0530064	5.03905	11.1704	24.9099	3.1264	0.912151	40.1189	4.33722	20.5727
3	12	150	14.564	521.711	13.7003	15.8279	696.297	92.9311	18.734	1.77931	5.33701	62.0077	0.0562895	5.07298	11.4999	25.61	3.21535	0.932686	41.2579	4.42246	21.1875
3	12	155	14.687	521.712	13.9999	16.281	672.466	95.2282	19.1552	2.06475	5.82926	63.0827	0.0596525	5.09626	11.8227	26.2949	3.30241	0.952696	42.3726	4.50176	21.7931
3	12	160	14.8045	521.713	14.2918	16.7256	650.483	97.4713	19.5604	2.39293	6.35493	64.0543	0.0630873	5.10881	12.1387	26.9649	3.38761	0.972197	43.4633	4.57505	22.3898
3	12	165	14.9167	521.713	14.5764	17.1615	630.157	99.6615	19.9494	2.7698	6.91498	64.9167	0.0665841	5.11057	12.448	27.62	3.47097	0.9912	44.5302	4.64223	22.9778
3	12	170	15.0239	521.713	14.8538	17.589	611.317	101.8	20.322	3.20201	7.51016	65.6639	0.0701312	5.10147	12.7507	28.2606	3.55251	1.00972	45.5735	4.70323	23.5574
3	12	175	15.1263	521.714	15.1241	18.0079	593.816	103.887	20.6778	3.69699	8.14094	66.2894	0.0737149	5.08148	13.0468	28.8868	3.63225	1.02777	46.5936	4.75794	24.1288
3	12	180	15.2243	521.714	15.3877	18.4185	577.527	105.924	21.0165	4.26296	8.80744	66.7863	0.077319	5.05055	13.3365	29.4988	3.71022	1.04536	47.5908	4.80628	24.6925
3	12	185	15.318	521.714	15.6445	18.8208	562.336	107.912	21.3375	4.90898	9.50936	67.1472	0.0809251	5.00866	13.6197	30.0968	3.78645	1.0625	48.5655	4.84813	25.2486
3	12	190	15.4076	521.714	15.8948	19.2148	548.143	109.852	21.6405	5.64496	10.2459	67.3646	0.0845118	4.9558	13.8967	30.681	3.86094	1.07921	49.5178	4.88342	25.7976
3	12	195	15.4935	521.714	16.1388	19.6007	534.859	111.745	21.9248	6.48159	11.0156	67.4305	0.0880546	4.89203	14.1674	31.2517	3.93375	1.0955	50.4483	4.91204	26.3397
3	12	200	15.5756	521.714	16.3767	19.9785	522.407	113.591	22.19	7.43035	11.8164	67.3372	0.0915262	4.81741	14.4319	31.8091	4.00488	1.11137	51.3573	4.93391	26.8752
3	14	70	13.3464	594.724	10.0688	8.92494	1609.44	66.2967	13.6535	0.174203	1.28772	46.6517	0.0214578	4.52956	7.89285	17.8337	2.22441	0.687833	28.6388	3.40427	14.4294
3	14	75	13.6835	595.447	10.647	9.58453	1475.7	70.6807	14.5439	0.210124	1.47237	49.6748	0.0238803	4.77949	8.49243	19.1177	2.3861	0.726421	30.7227	3.63214	15.4856
3	14	80	14	595.932	11.203	10.2321	1362.45	74.9316	15.4047	0.252056	1.67373	52.5881	0.0264163	5.01305	9.07914	20.3696	2.54382	0.76347	32.756	3.85109	16.5185
3	14	85	14.2976	596.257	11.7386	10.8673	1265.55	79.0573	16.2376	0.300939	1.8931	55.395	0.0290692	5.23076	9.65329	21.5905	2.69772	0.799114	34.7407	4.06134	17.5292
3	14	90	14.5781	596.474	12.2552	11.4902	1181.88	83.0641	17.0435	0.35785	2.13187	58.0978	0.0318418	5.43304	10.2151	22.7816	2.84793	0.833461	36.6781	4.26305	18.5186
3	14	95	14.8428	596.62	12.7541	12.1006	1109.04	86.9569	17.8236	0.424023	2.39144	60.6977	0.0347364	5.62019	10.7647	23.9436	2.99453	0.866595	38.5693	4.45631	19.4873
3	14	100	15.093	596.718	13.2362	12.6982	1045.16	90.7399	18.5785	0.500874	2.6733	63.1948	0.0377544	5.79246	11.3021	25.077	3.1376	0.898589	40.4153	4.6412	20.4358
3	14	105	15.3297	596.783	13.7023	13.2831	988.784	94.4166	19.3087	0.59002	2.97898	65.5888	0.040897	5.95001	11.8275	26.1824	3.2772	0.929503	42.2166	4.81775	21.3647
3	14	110	15.5541	596.827	14.1533	13.8552	938.727	97.9898	20.0148	0.693315	3.31004	67.8787	0.0441645	6.09301	12.3408	27.2602	3.41336	0.959386	43.9738	4.98599	22.2742
3	14	115	15.7669	596.857	14.5896	14.4144	894.044	101.462	20.697	0.812876	3.66812	70.0629	0.0475565	6.22154	12.8422	28.3108	3.54615	0.988285	45.6874	5.14594	23.1649
3	14	120	15.969	596.876	15.012	14.9608	853.963	104.837	21.3557	0.951126	4.05487	72.1394	0.0510722	6.33572	13.3317	29.3345	3.67559	1.01624	47.358	5.29758	24.0369
3	14	125	16.161	596.889	15.4208	15.4943	817.848	108.115	21.9912	1.11083	4.47199	74.1057	0.0547096	6.43561	13.8093	30.3318	3.80173	1.04329	48.9861	5.44092	24.8908
3	14	130	16.3437	596.898	15.8166	16.015	785.174	111.3	22.6035	1.29513	4.92119	75.959	0.0584662	6.52126	14.2752	31.3029	3.92462	1.06946	50.5722	5.57596	25.7269
3	14	135	16.5175	596.904	16.1998	16.5231	755.5	114.394	23.193	1.50762	5.40416	77.696	0.0623381	6.59274	14.7294	32.2483	4.04429	1.09478	52.1168	5.70267	26.5456
3	14	140	16.6831	596.908	16.5708	17.0186	728.458	117.398	23.7598	1.75238	5.92259	79.3129	0.0663205	6.65006	15.1721	33.1684	4.16081	1.1193	53.6206	5.82104	27.3474
3	14	145	16.8408	596.911	16.9301	17.5017	703.734	120.315	24.3038	2.03404	6.47811	80.8054	0.0704075	6.69328	15.6034	34.0636	4.27421	1.14303	55.0843	5.93104	28.1326
3	14	150	16.9913	596.913	17.278	17.9725	681.061	123.146	24.8252	2.35783	7.07227	82.1687	0.0745913	6.7224	16.0235	34.9344	4.38455	1.16599	56.5084	6.03266	28.9018
3	14	155	17.1349	596.914	17.6149	18.4312	660.212	125.895	25.3239	2.72967	7.7065	83.3977	0.0788629	6.73745	16.4324	35.7812	4.49188	1.18823	57.8937	6.12585	29.6553
3	14	160	17.2719	596.915	17.9411	18.8779	640.991	128.563	25.7998	3.15623	8.38204	84.4865	0.0832111	6.73843	16.8304	36.6044	4.59626	1.20975	59.2408	6.21056	30.3938
3	14	165	17.4028	596.915	18.257	19.3129	623.226	131.152	26.253	3.64498	9.09994	85.4287	0.087623	6.72538	17.2177	37.4046	4.69775	1.23059	60.5506	6.28677	31.1178
3	14	170	17.5278	596.915	18.563	19.7363	606.771	133.664	26.683	4.20427	9.86093	86.2175	0.092083	6.69829	17.5944	38.1821	4.7964	1.25076	61.8236	6.3544	31.8277
3	14	175	17.6474	596.916	18.8592	20.1483	591.498	136.101	27.0898	4.84339	10.6654	86.8452	0.0965732	6.65721	17.9607	38.9376	4.89227	1.27029	63.0608	6.41341	32.5242
3	14	180	17.7616	596.916	19.1461	20.5493	577.292	138.465	27.473	5.57261	11.5132	87.3041	0.101073	6.60216	18.3168	39.6714	4.98543	1.2892	64.2629	6.46372	33.2077
3	14	185	17.871	596.916	19.4238	20.9393	564.055	140.758	27.8323	6.4032	12.4039	87.5857	0.105557	6.53321	18.663	40.3841	5.07593	1.30751	65.4305	6.50527	33.8789
3	14	190	17.9756	596.916	19.6929	21.3186	551.699	142.982	28.1671	7.34744	13.336	87.6813	0.11	6.45044	18.9994	41.0762	5.16383	1.32523	66.5647	6.53799	34.5382
3	14	195	18.0757	596.916	19.9534	21.6874	540.147	145.139	28.477	8.41858	14.3076	87.5819	0.114369	6.35399	19.3263	41.7481	5.24919	1.34239	67.666	6.56183	35.1863
3	14	200	18.1716	596.916	20.2056	22.0459	529.329	147.23	28.7613	9.63078	15.3157	87.2784	0.118631	6.24404	19.6438	42.4004	5.33208	1.35901	68.7352	6.57672	35.8237
3	16	70	15.253	669.65	12.6923	10.3419	1510.94	87.2584	17.9704	0.229282	1.69487	61.4021	0.0282424	5.96171	10.8693	24.1013	3.0088	0.86073	38.8402	4.6007	19.5006
3	16	75	15.6383	670.464	13.381	11.0627	1392.11	92.7464	19.0843	0.275722	1.93203	65.1827	0.0313354	6.27159	11.6575	25.7549	3.21693	0.906264	41.5356	4.89311	20.8618
3	16	80	16	671.01	14.0383	11.7648	1291.39	98.0323	20.1538	0.329762	2.18972	68.8004	0.0345601	6.55852	12.4238	27.3563	3.41855	0.949659	44.1482	5.172	22.1843
3	16	85	16.3401	671.376	14.667	12.4482	1205.14	103.128	21.1815	0.392567	2.46951	72.2615	0.0379201	6.82341	13.1687	28.9078	3.61395	0.991103	46.6816	5.43778	23.4701
3	16	90	16.6607	671.621	15.269	13.113	1130.62	108.045	22.1693	0.465471	2.77301	75.5703	0.041418	7.06699	13.8929	30.4115	3.80336	1.03075	49.1385	5.6908	24.7207
3	16	95	16.9632	671.785	15.8463	13.7593	1065.72	112.79	23.1187	0.549994	3.1019	78.7299	0.045056	7.28986	14.5968	31.8687	3.98698	1.06871	51.5212	5.93132	25.9374
3	16	100	17.2491	671.895	16.4002	14.3873	1008.79	117.372	24.0312	0.647877	3.4579	81.7421	0.0488351	7.49251	15.2807	33.2809	4.16497	1.1051	53.8317	6.15957	27.1214
3	16	105	17.5197	671.969	16.932	14.997	958.532	121.795	24.9077	0.761109	3.84279	84.6077	0.052756	7.67535	15.945	34.6492	4.33746	1.14001	56.0717	6.37571	28.2735
3	16	110	17.7761	672.018	17.4428	15.5887	913.91	126.065	25.7493	0.891959	4.25841	87.3269	0.0568182	7.83873	16.5899	35.9747	4.50459	1.17351	58.2427	6.5799	29.3948
3	16	115	18.0193	672.051	17.9336	16.1626	874.084	130.188	26.5567	1.04302	4.70663	89.899	0.0610207	7.98298	17.2158	37.2582	4.66647	1.20568	60.3461	6.77228	30.486
3	16	120	18.2503	672.073	18.4052	16.7189	838.368	134.169	27.3307	1.21724	5.18937	92.3229	0.0653615	8.10836	17.8228	38.5009	4.82322	1.23656	62.3835	6.95295	31.5479
3	16	125	18.4697	672.088	18.8586	17.2579	806.199	138.011	28.072	1.41798	5.70856	94.5969	0.0698376	8.21513	18.4115	39.7035	4.97495	1.26623	64.3561	7.12203	32.5815
3	16	130	18.6785	672.098	19.2944	17.7799	777.108	141.718	28.7811	1.64909	6.26614	96.7186	0.0744449	8.30352	18.982	40.867	5.12178	1.29473	66.2655	7.27961	33.5874
3	16	135	18.8771	672.105	19.7134	18.2852	750.704	145.296	29.4585	1.9149	6.86406	98.6851	0.0791783	8.37372	19.5346	41.9924	5.26382	1.32211	68.113	7.42578	34.5667
3	16	140	19.0663	672.109	20.1162	18.7742	726.658	148.748	30.1047	2.22035	7.50419	100.493	0.0840312	8.42594	20.0699	43.0807	5.40119	1.34842	69.9001	7.56063	35.52
3	16	145	19.2467	672.112	20.5035	19.2472	704.691	152.078	30.7201	2.57103	8.18836	102.138	0.0889953	8.46033	20.588	44.1326	5.53399	1.3737	71.6283	7.68421	36.4484
3	16	150	19.4186	672.114	20.8758	19.7047	684.566	155.29	31.305	2.97327	8.91826	103.616	0.094061	8.47707	21.0894	45.1492	5.66236	1.398	73.2989	7.7966	37.3526
3	16	155	19.5827	672.116	21.2339	20.1468	666.077	158.387	31.8596	3.43417	9.69544	104.922	0.0992163	8.47629	21.5745	46.1314	5.78639	1.42135	74.9136	7.89783	38.2335
3	16	160	19.7393	672.117	21.5781	20.5742	649.05	161.374	32.3842	3.96173	10.5212	106.048	0.104447	8.45815	22.0436	47.0801	5.90621	1.44379	76.4737	7.98795	39.0922
3	16	165	19.8889	672.117	21.9091	20.987	633.334	164.253	32.8788	4.56492	11.3966	106.99	0.109738	8.42277	22.4972	47.9963	6.02194	1.46536	77.9808	8.06698	39.9293
3	16	170	20.0318	672.118	22.2274	21.3858	618.794	167.029	33.3435	5.25372	12.3224	107.739	0.115068	8.37029	22.9356	48.8809	6.13369	1.48609	79.4363	8.13494	40.746
3	16	175	20.1684	672.118	22.5335	21.7709	605.317	169.704	33.7782	6.03921	13.2986	108.287	0.120417	8.30084	23.3592	49.7349	6.24157	1.50601	80.8417	8.19183	41.5431
3	16	180	20.299	672.118	22.8277	22.1427	592.802	172.282	34.1827	6.9336	14.3251	108.626	0.125757	8.21459	23.7685	50.5591	6.3457	1.52516	82.1985	8.23766	42.3214
3	16	185	20.424	672.118	23.1107	22.5016	581.158	174.767	34.5568	7.95028	15.4008	108.747	0.131061	8.1117	24.1639	51.3544	6.4462	1.54357	83.5081	8.27242	43.082
3	16	190	20.5435	672.118	23.3828	22.848	570.307	177.161	34.9002	9.10379	16.5238	108.641	0.136295	7.99238	24.5457	52.1218	6.54317	1.56126	84.7719	8.29609	43.8257
3	16	195	20.6579	672.118	23.6444	23.1822	560.18	179.468	35.2125	10.4098	17.6917	108.297	0.141421	7.85687	24.9143	52.862	6.63671	1.57827	85.9913	8.30867	44.5533
3	16	200	20.7675	672.118	23.8959	23.5046	550.714	181.69	35.4931	11.8849	18.9004	107.706	0.146397	7.70548	25.2701	53.576	6.72695	1.59462	87.1677	8.31017	45.2658
3	18	70	17.1596	744.576	15.4806	11.6695	1447.42	110.553	22.7678	0.290491	2.14733	77.7938	0.0357819	7.55324	14.3271	31.2482	3.90318	1.04301	50.5215	5.96496	25.2833
3	18	75	17.5931	745.482	16.2699	12.4322	1340.29	117.137	24.1031	0.348232	2.44012	82.3247	0.0395761	7.92091	15.3151	33.2828	4.15902	1.09474	53.8516	6.32332	26.9595
3	18	80	18	746.088	17.0174	13.1688	1249.41	123.434	25.376	0.415208	2.75711	86.6277	0.0435152	8.25793	16.2689	35.2393	4.40505	1.14365	57.0569	6.66236	28.5769
3	18	85	18.3827	746.495	17.7267	13.8799	1171.56	129.462	26.5901	0.492808	3.10009	90.7132	0.0476028	8.56574	17.1898	37.1216	4.64176	1.18999	60.1432	6.98285	30.1388
3	18	90	18.7432	746.767	18.4008	14.5659	1104.27	135.237	27.7486	0.582615	3.47089	94.5891	0.0518417	8.84553	18.079	38.9331	4.86957	1.23397	63.1157	7.28543	31.6477
3	18	95	19.0836	746.95	19.0422	15.2271	1045.66	140.771	28.854	0.686435	3.87141	98.2611	0.0562334	9.09831	18.9373	40.6766	5.08883	1.27576	65.9785	7.57062	33.106
3	18	100	19.4052	747.072	19.6529	15.8642	994.255	146.077	29.9084	0.806328	4.3036	101.734	0.0607787	9.32494	19.7657	42.3545	5.29985	1.31549	68.7355	7.83888	34.5156
3	18	105	19.7097	747.154	20.2348	16.4777	948.89	151.164	30.9139	0.944641	4.76944	105.01	0.0654774	9.52617	20.5648	43.969	5.50289	1.35331	71.39	8.09061	35.8784
3	18	110	19.9981	747.209	20.7894	17.068	908.631	156.042	31.8721	1.10405	5.27099	108.092	0.0703287	9.70266	21.3355	45.5222	5.69823	1.38932	73.9452	8.32618	37.196
3	18	115	20.2718	747.246	21.3183	17.6357	872.721	160.718	32.7844	1.28761	5.81035	110.981	0.0753303	9.85502	22.0783	47.016	5.88609	1.42362	76.4041	8.54591	38.4701
3	18	120	20.5316	747.271	21.8227	18.1815	840.542	165.201	33.6522	1.49878	6.38965	113.677	0.0804793	9.9838	22.794	48.4524	6.06671	1.4563	78.7694	8.75011	39.7023
3	18	125	20.7785	747.287	22.3038	18.7058	811.585	169.499	34.4769	1.74151	7.01101	116.18	0.0857716	10.0895	23.4834	49.833	6.24032	1.48744	81.0442	8.93906	40.8939
3	18	130	21.0133	747.298	22.7627	19.2094	785.427	173.618	35.2594	2.02028	7.67659	118.489	0.0912017	10.1726	24.1471	51.1597	6.40715	1.51713	83.2311	9.11303	42.0467
3	18	135	21.2368	747.306	23.2006	19.6928	761.714	177.565	36.0009	2.34018	8.3885	120.602	0.096763	10.2334	24.7858	52.4342	6.56739	1.54542	85.3328	9.27226	43.1619
3	18	140	21.4496	747.311	23.6183	20.1567	740.147	181.347	36.7023	2.70695	9.14878	122.517	0.102447	10.2725	25.4003	53.6582	6.72129	1.5724	87.3522	9.41699	44.2412
3	18	145	21.6525	747.314	24.017	20.6018	720.474	184.971	37.3645	3.12712	9.9594	124.23	0.108244	10.2902	25.9912	54.8335	6.86903	1.59812	89.2919	9.54742	45.2861
3	18	150	21.846	747.316	24.3973	21.0285	702.479	188.442	37.9881	3.60801	10.8222	125.737	0.114142	10.2868	26.5593	55.9616	7.01084	1.62264	91.1545	9.66375	46.2979
3	18	155	22.0305	747.318	24.7602	21.4377	685.975	191.766	38.5738	4.1579	11.7387	127.033	0.120126	10.2626	27.1054	57.0443	7.14692	1.64602	92.9426	9.76616	47.2782
3	18	160	22.2067	747.319	25.1065	21.8298	670.805	194.95	39.1223	4.78603	12.7103	128.113	0.126179	10.218	27.63	58.0831	7.27747	1.66831	94.6589	9.8548	48.2283
3	18	165	22.375	747.319	25.437	22.2055	656.829	197.998	39.6338	5.50278	13.7381	128.971	0.132283	10.1532	28.1339	59.0796	7.40268	1.68957	96.3058	9.9298	49.1498
3	18	170	22.5358	747.32	25.7523	22.5655	643.928	200.917	40.1087	6.31966	14.8225	129.598	0.138415	10.0686	28.6178	60.0354	7.52276	1.70984	97.8858	9.99129	50.0441
3	18	175	22.6895	747.32	26.0532	22.9102	631.995	203.712	40.5472	7.24943	15.9636	129.987	0.144548	9.96429	29.0825	60.9518	7.63789	1.72917	99.4014	10.0394	50.9125
3	18	180	22.8364	747.32	26.3403	23.2402	620.939	206.386	40.9494	8.30614	17.1608	130.129	0.150652	9.84071	29.5285	61.8305	7.74826	1.7476	100.855	10.0741	51.7564
3	18	185	22.977	747.32	26.6143	23.5562	610.678	208.947	41.3152	9.50514	18.4127	130.015	0.156693	9.69813	29.9565	62.6728	7.85404	1.76518	102.249	10.0956	52.5772
3	18	190	23.1115	747.32	26.8757	23.8587	601.14	211.397	41.6446	10.8631	19.717	129.635	0.162633	9.53688	30.3672	63.4802	7.95542	1.78195	103.585	10.104	53.3762
3	18	195	23.2402	747.32	27.1252	24.1482	592.262	213.742	41.9372	12.3978	21.0703	128.979	0.168429	9.35734	30.7612	64.2539	8.05255	1.79793	104.866	10.0992	54.1547
3	18	200	23.3634	747.321	27.3633	24.4251	583.987	215.986	42.1927	14.1283	22.4681	128.037	0.174031	9.15997	31.1392	64.9953	8.14561	1.81318	106.093	10.0814	54.9139
3	20	70	19.0663	819.502	18.3847	12.8872	1409.46	135.827	27.9729	0.356902	2.63825	95.5788	0.0439623	9.28004	18.2311	39.183	4.89567	1.23142	63.5412	7.47963	31.7034
3	20	75	19.5479	820.499	19.2606	13.6726	1311.83	143.455	29.5186	0.426472	2.98836	100.821	0.048468	9.70057	19.4222	41.5946	5.19848	1.28836	67.5036	7.90247	33.6921
3	20	80	20	821.167	20.0833	14.4244	1228.99	150.696	30.9806	0.506912	3.36605	105.761	0.0531261	10.0818	20.5638	43.8965	5.48745	1.34173	71.2894	8.2991	35.5974
3	20	85	20.4252	821.614	20.8576	15.1437	1158.01	157.576	32.3644	0.599825	3.7733	110.412	0.0579402	10.4259	21.6581	46.0949	5.76335	1.39187	74.9082	8.67079	37.4241
3	20	90	20.8258	821.914	21.5874	15.8313	1096.66	164.118	33.6746	0.707038	4.21213	114.789	0.0629129	10.7346	22.7072	48.1951	6.02688	1.43904	78.3682	9.01858	39.1765
3	20	95	21.204	822.115	22.276	16.4884	1043.25	170.341	34.915	0.830626	4.68464	118.902	0.0680456	11.0095	23.7128	50.2018	6.2786	1.48348	81.6766	9.34341	40.8584
3	20	100	21.5614	822.25	22.9264	17.1158	996.438	176.264	36.0891	0.972957	5.19294	122.757	0.0733387	11.252	24.6764	52.119	6.51905	1.52539	84.8398	9.64608	42.4729
3	20	105	21.8996	822.34	23.5409	17.7145	955.156	181.901	37.1998	1.13672	5.73924	126.362	0.0787914	11.4632	25.5994	53.9506	6.7487	1.56494	87.8637	9.9273	44.0233
3	20	110	22.2201	822.4	24.1219	18.2855	918.558	187.267	38.2499	1.32498	6.32577	129.722	0.0844021	11.6443	26.4834	55.7001	6.96798	1.60227	90.7538	10.1878	45.5124
3	20	115	22.5242	822.441	24.6714	18.8298	885.953	192.374	39.2418	1.54122	6.9548	132.84	0.0901678	11.7961	27.3296	57.3708	7.17733	1.63753	93.5152	10.428	46.9427
3	20	120	22.8128	822.468	25.1912	19.3484	856.776	197.235	40.1776	1.7894	7.62864	135.72	0.0960848	11.9197	28.1394	58.9657	7.37713	1.67085	96.153	10.6487	48.317
3	20	125	23.0872	822.486	25.6829	19.8422	830.562	201.861	41.0595	2.07401	8.34961	138.362	0.102148	12.0159	28.9139	60.488	7.56778	1.70233	98.672	10.8504	49.6377
3	20	130	23.3481	822.498	26.1482	20.3123	806.923	206.263	41.8892	2.40015	9.12002	140.768	0.10835	12.0853	29.6545	61.9406	7.74963	1.73207	101.077	11.0334	50.9072
3	20	135	23.5964	822.506	26.5885	20.7596	785.535	210.451	42.6686	2.77359	9.94211	142.938	0.114684	12.1288	30.3625	63.3264	7.92306	1.76019	103.372	11.1984	52.128
3	20	140	23.8329	822.512	27.0051	21.185	766.123	214.436	43.3991	3.20087	10.8181	144.871	0.12114	12.1469	31.039	64.648	8.0884	1.78677	105.562	11.3457	53.3023
3	20	145	24.0583	822.515	27.3995	21.5895	748.455	218.227	44.0822	3.68934	11.75	146.565	0.127705	12.1403	31.6852	65.9082	8.246	1.8119	107.651	11.4757	54.4325
3	20	150	24.2733	822.518	27.7726	21.974	732.332	221.832	44.7192	4.24732	12.7398	148.016	0.134366	12.1095	32.3024	67.1096	8.39619	1.83565	109.644	11.5888	55.5208
3	20	155	24.4784	822.519	28.1258	22.3394	717.584	225.261	45.3113	4.88412	13.789	149.221	0.141107	12.0551	32.8916	68.2547	8.53928	1.85811	111.544	11.6854	56.5693
3	20	160	24.6742	822.521	28.4601	22.6865	704.063	228.521	45.8593	5.61021	14.8991	150.175	0.147908	11.9776	33.454	69.3459	8.67559	1.87934	113.355	11.7657	57.5801
3	20	165	24.8611	822.521	28.7765	23.0162	691.641	231.622	46.3642	6.43724	16.071	150.872	0.154747	11.8774	33.9908	70.3855	8.80541	1.89941	115.081	11.83	58.5555
3	20	170	25.0398	822.522	29.0759	23.3292	680.209	234.569	46.8266	7.37816	17.3051	151.305	0.161598	11.755	34.5029	71.376	8.92904	1.91838	116.726	11.8786	59.4973
3	20	175	25.2105	822.522	29.3593	23.6264	669.667	237.372	47.247	8.4473	18.6013	151.466	0.168432	11.6107	34.9914	72.3194	9.04674	1.93633	118.294	11.9117	60.4077
3	20	180	25.3738	822.522	29.6275	23.9085	659.932	240.036	47.6259	9.6604	19.9588	151.346	0.175214	11.4452	35.4573	73.2179	9.15878	1.95329	119.787	11.9295	61.2884
3	20	185	25.53	822.523	29.8814	24.1762	650.927	242.569	47.9634	11.0346	21.3756	150.937	0.181907	11.2587	35.9016	74.0735	9.26544	1.96933	121.21	11.9321	62.1414
3	20	190	25.6794	822.523	30.1217	24.4303	642.587	244.976	48.2596	12.5886	22.8489	150.227	0.188467	11.0518	36.3252	74.8882	9.36694	1.98449	122.565	11.9198	62.9684
3	20	195	25.8224	822.523	30.3491	24.6713	634.851	247.264	48.5144	14.3422	24.3749	149.208	0.194844	10.8249	36.7291	75.6638	9.46354	1.99883	123.855	11.8926	63.7712
3	20	200	25.9594	822.523	30.5643	24.8999	627.667	249.439	48.7277	16.3166	25.948	147.868	0.200985	10.5787	37.1141	76.4022	9.55546	2.01238	125.084	11.8507	64.5515
